# Supplementary material for: Single-cell transcriptomic analysis of canine insulinoma reveals distinct sub-populations of insulin-expressing cancer cells
Source: Vet Oncol. 2025 May 26;2(1):13. doi: 10.1186/s44356-025-00026-3 (PMC12106163; doi:10.1186/s44356-025-00026-3)
Supplement: Supplementary file 1 — Supplementary Material 1 [file 44356_2025_26_MOESM1_ESM.xlsx]

## Sheet: TABLES_KEY
Abbreviation	Table Name	Description	Notes
ST1	Supplementary Table 1	Patient Metadata	Information about the patients (age, sex, clinical info, etc.)
ST2	Supplementary Table 2	scRNAseq summary stats	number of genes, mean reads per cell, etc.
ST3	Supplementary Table 3	Cell population summary stats	Descriptive statistics of the number and proportion of cells in each cluster according to patient and sample
ST4	Supplementary Table 4	Cell population Distinguishing Markers	Gene expression distinguishing each cluster of cells (only positive markers, min.pct = 0.25, logfc.threshold = 0.25)
ST5	Supplementary Table 5	Cell Class Distinguishing Markers	Gene expression distinguishing each class of cells - cancer, immune, pancreatic, other (only positive markers, min.pct = 0.25, logfc.threshold = 0.25)
ST6	Supplementary Table 6	INS Cluster DE Analysis	Differential Expression between the two distinct INS-expressing cancer cell populations (adj.p < 0.05)
ST7	Supplementary Table 7	INS Cluster KEGG Pathway Analysis	Over-representation Pathway analysis of DEGs (>2 fold change) between the two distinct insulin-expressing cancer cell populations
ST8	Supplementary Table 8	DE Analysis between the primary tumors - cancer populations	Differential Expression between the two primary tumors (adj.p < 0.05) - insulin-expressing populations
ST9	Supplementary Table 9	KEGG Pathway Analysis between the primary tumors	Over-representation Pathway analysis of DEGs (>2 fold change) between each given cell population between the primary tumors
ST10	Supplementary Table 10	Cell metadata	Stemness scores, scATOMIC classifications, etc.
ST11	Supplementary Table 11	DE Analysis between the primary tumor & metastasis in Patient 1 - cancer populations	Primary tumor vs metastasis of insulin-expressing cancer cell populations (adj.p < 0.05)
ST12	Supplementary Table 12	DE Analysis between the primary tumors - immune populations	Differential Expression between the two primary tumors (adj.p < 0.05) - immune populations
ST13	Supplementary Table 13	DE Analysis between the primary tumor & metastasis in Patient 1 - immune populations	Primary tumor vs metastasis of immune cell populations (adj.p < 0.05)
ST14	Supplementary Table 14	Cell communication analysis	Significant Ligand-Receptor interactions

## Sheet: ST1
	Age at time of surgery	Breed	Sex	Neuter status	Clinical presentation	Tumour size	Evidence of metastasis
Patient 1	9 years	Boxer	Female	Neutered	Lethargy and collapse at excercise. Hypoglycaemia.	10x15mm	No
Patient 2	8 years	Boxer	Female	Neutered	Progressive lethargy and collapse. Hypoglyacemic seizure.	79x25x10mm	Yes - single peritoneal nodule excised

## Sheet: ST2
ID	Number of Cells (post-QC)	Mean Reads per Cell	Median Genes per Cell	Number of Reads	Valid Barcodes	Sequencing Saturation	Q30 Bases in Barcode	Q30 Bases in RNA Read	Q30 Bases in Sample Index	Q30 Bases in UMI	Reads Mapped to Genome	Reads Mapped Confidently to Genome	Reads Mapped Confidently to Intergenic Regions	Reads Mapped Confidently to Intronic Regions	Reads Mapped Confidently to Exonic Regions	Reads Mapped Confidently to Transcriptome	Reads Mapped Antisense to Gene	Fraction Reads in Cells	Total Genes Detected	Median UMI Counts per Cell
Patient_1_Primary	1986	192896	1374	293973996	0.982	0.911	0.957	0.748	0.912	0.965	0.927	0.866	0.197	0.221	0.448	0.411	0.009	0.839	16383	4154
Patient_2_Primary	1597	135267	725	171113622	0.982	0.928	0.977	0.795	0.914	0.977	0.932	0.862	0.203	0.16	0.499	0.455	0.011	0.611	15110	1768
Patient_2_Metastasis	1949	201599	969	170351864	0.984	0.912	0.976	0.815	0.931	0.976	0.937	0.865	0.175	0.14	0.549	0.507	0.009	0.56	14896	2988

## Sheet: ST3
Cell Type	Marker(s)	Total no. of cells captured	Proportion (%) of total	Patient 1 Primary Tumour	Patient 2 Primary Tumour	Patient 2 Metastasis	Patient 1 Primary Tumour %	Patient 2 Primary Tumour %	Patient 2 Metastasis %
Acinar	CEL, CTRC	99	1.8	18	8	73	0.9	0.5	3.7
B cell	MS4A1, CD19	163	2.9	102	40	21	5.1	2.5	1.1
Ductal cell	KRT19	91	1.6	39	16	36	2	1	1.8
Endothelial cell	PLVAP	1122	20.3	672	306	144	33.8	19.2	7.4
INS_FOSlow	INS	2053	37.1	72	881	1100	3.6	55.2	56.4
INS	INS, FOS	350	6.3	37	68	245	1.9	4.3	12.6
Macrophage	CD86, MS4A7	482	8.7	254	86	142	12.8	5.4	7.3
S100A12_high	CD86, S100A12	17	0.3	1	10	6	0.1	0.6	0.3
Nerve	PLP1	64	1.2	60	2	2	3	0.1	0.1
Pancreatic stellate	COL1A2	426	7.7	332	65	29	16.7	4.1	1.5
T	CD3E	223	4	94	49	80	4.7	3.1	4.1
T_CCL5_high	CD3E, CCL5	103	1.9	40	23	40	2	1.4	2.1
Muscle	ACTG2, ACTA2, MYH11	339	6.1	265	43	31	13.3	2.7	1.6
TOTAL		5532	100	1986	1597	1949	100	100	100

## Sheet: ST4
cluster	gene	p_val	p_val_adj	avg_log2FC	pct.1	pct.2	delta	mm_symbol	HGNC.symbol	mm_ensembl_gene_id	hs_ensembl_gene_id	canfam_ensembl_gene_id	canfam_go_id	canfam_GO.term.name	canfam_GO.domain	canfam_desc	hs_desc	hs_go_id	hs_GO.term.name	hs_GO.domain	hs_goslim_acc	hs_goslim_desc	mgi_symbol	mm_description	mm_go_id	mm_GO.term.name	mm_GO.domain	mm_goslim_acc	mm_goslim_desc	GO_term_immune	GO_term_pancrea	GO_term_cellkilling	GO_term_developmental	GO_term_metabolic	GO_term_cancer	COSMIC_Hallmark	COSMIC_Somatic	COSMIC_Germline	COSMIC_Tumour.Types.Somatic.	COSMIC_Tumour.Types.Germline.	COSMIC_Cancer.Syndrome	COSMIC_Role.in.Cancer	COSMIC_Other.Syndrome	COSMIC	GSEA_Pathway	GSEA_term_Cancer	GSEA_term_Diabetes	GSEA_term_PANCREAS_BETA_CELLS	GWAS_TRAIT_ALL
Acinar	ENSCAFG00000028653	0	0	10.0583	0.96	0.015	0.945	NA	NA	NA	NA	NA	NA	NA	NA	NA	NA	NA	NA	NA	NA	NA	NA	NA	NA	NA	NA	NA	NA	NA	NA	NA	NA	NA	NA	NA	NA	NA	NA	NA	NA	NA	NA	NA	NA	NA	NA	NA	NA
Acinar	ENSCAFG00000032684	0	0	9.66661	0.96	0.018	0.942	NA	NA	NA	NA	NA	NA	NA	NA	NA	NA	NA	NA	NA	NA	NA	NA	NA	NA	NA	NA	NA	NA	NA	NA	NA	NA	NA	NA	NA	NA	NA	NA	NA	NA	NA	NA	NA	NA	NA	NA	NA	NA
Acinar	GIF	0	0	9.00613	0.707	0.003	0.704	Gif	GIF	ENSMUSG00000024682	ENSG00000134812	ENSCAFG00000010325	GO:0031419, GO:0015889, GO:0005615, GO:0005768, GO:0005902, GO:0016324	cobalamin binding, cobalamin transport, extracellular space, endosome, microvillus, apical plasma membrane	molecular_function, biological_process, cellular_component	gastric intrinsic factor [Source:VGNC Symbol;Acc:VGNC:41212]	gastric intrinsic factor [Source:HGNC Symbol;Acc:HGNC:4268]	GO:0006811, GO:0005576, GO:0005615, GO:0031419, GO:0005768, GO:0005902, GO:0015889, GO:0016324, GO:0043202, GO:0009235, GO:0006824	ion transport, extracellular region, extracellular space, cobalamin binding, endosome, microvillus, cobalamin transport, apical plasma membrane, lysosomal lumen, cobalamin metabolic process, cobalt ion transport	biological_process, cellular_component, molecular_function	GO:0005576, GO:0005615, GO:0044281, GO:0005886, GO:0005764, GO:0005768, GO:0031410, GO:0051186, GO:0006810, GO:0008150, GO:0003674, GO:0005773, GO:0043226, GO:0005575, GO:0005622, GO:0005623, GO:0005737	extracellular region, extracellular space, small molecule metabolic process, plasma membrane, lysosome, endosome, cytoplasmic vesicle, cofactor metabolic process, transport, biological_process, molecular_function, vacuole, organelle, cellular_component, intracellular, cell, cytoplasm	Gif	gastric intrinsic factor [Source:MGI Symbol;Acc:MGI:1202394]	GO:0005615, GO:0006811, GO:0005576, GO:0016324, GO:0005768, GO:0005902, GO:0009235, GO:0031419, GO:0015889, GO:0006824	extracellular space, ion transport, extracellular region, apical plasma membrane, endosome, microvillus, cobalamin metabolic process, cobalamin binding, cobalamin transport, cobalt ion transport	cellular_component, biological_process, molecular_function	GO:0044281, GO:0005768, GO:0005737, GO:0005623, GO:0005575, GO:0003674, GO:0005576, GO:0005615, GO:0005622, GO:0031410, GO:0043226, GO:0005886, GO:0051186, GO:0006810, GO:0008150	small molecule metabolic process, endosome, cytoplasm, cell, cellular_component, molecular_function, extracellular region, extracellular space, intracellular, cytoplasmic vesicle, organelle, plasma membrane, cofactor metabolic process, transport, biological_process	FALSE	FALSE	FALSE	FALSE	TRUE	FALSE	NA	NA	NA	NA	NA	NA	NA	NA	NA	NA	NA	NA	NA	NA
Acinar	GP2	0	0	8.58181	1	0.038	0.962	Gp2	GP2	ENSMUSG00000030954	ENSG00000169347	ENSCAFG00000018023	GO:0005576	extracellular region	cellular_component	glycoprotein 2 [Source:VGNC Symbol;Acc:VGNC:41356]	glycoprotein 2 [Source:HGNC Symbol;Acc:HGNC:4441]	GO:0016020, GO:0005886, GO:0005576, GO:0031225, GO:0070062	membrane, plasma membrane, extracellular region, anchored component of membrane, extracellular exosome	cellular_component	GO:0005576, GO:0005615, GO:0005575, GO:0005623, GO:0005886, GO:0043226	extracellular region, extracellular space, cellular_component, cell, plasma membrane, organelle	Gp2	glycoprotein 2 (zymogen granule membrane) [Source:MGI Symbol;Acc:MGI:1914383]	GO:0051537	2 iron, 2 sulfur cluster binding	molecular_function	GO:0003674	molecular_function	FALSE	FALSE	FALSE	FALSE	FALSE	FALSE	NA	NA	NA	NA	NA	NA	NA	NA	NA	HALLMARK_KRAS_SIGNALING_DN	TRUE	FALSE	FALSE	colorectal health
Acinar	ENSCAFG00000006647	0	0	8.32963	0.96	0.039	0.921	NA	NA	NA	NA	NA	NA	NA	NA	NA	NA	NA	NA	NA	NA	NA	NA	NA	NA	NA	NA	NA	NA	NA	NA	NA	NA	NA	NA	NA	NA	NA	NA	NA	NA	NA	NA	NA	NA	NA	NA	NA	NA
Acinar	TCN1	0	0	8.14292	0.778	0.011	0.767	NA	TCN1	NA	ENSG00000134827	ENSCAFG00000010339	GO:0031419, GO:0015889	cobalamin binding, cobalamin transport	molecular_function, biological_process	transcobalamin 1 [Source:VGNC Symbol;Acc:VGNC:47204]	transcobalamin 1 [Source:HGNC Symbol;Acc:HGNC:11652]	, GO:0006811, GO:0005576, GO:0005615, GO:0031419, GO:0015889, GO:0043312, GO:0035580, GO:1904724, GO:0009235, GO:0006824	, ion transport, extracellular region, extracellular space, cobalamin binding, cobalamin transport, neutrophil degranulation, specific granule lumen, tertiary granule lumen, cobalamin metabolic process, cobalt ion transport	, biological_process, cellular_component, molecular_function	GO:0051186, GO:0031410, GO:0043226, GO:0005737, GO:0016192, GO:0044281, GO:0003674, GO:0002376, GO:0006810, GO:0008150, GO:0005623, GO:0005575, GO:0005622, GO:0005615, GO:0005576	cofactor metabolic process, cytoplasmic vesicle, organelle, cytoplasm, vesicle-mediated transport, small molecule metabolic process, molecular_function, immune system process, transport, biological_process, cell, cellular_component, intracellular, extracellular space, extracellular region	NA	NA	NA	NA	NA	NA	NA	TRUE	FALSE	FALSE	FALSE	TRUE	FALSE	NA	NA	NA	NA	NA	NA	NA	NA	NA	NA	NA	NA	NA	vitamin B12 measurement,blood protein measurement
Acinar	CUZD1	0	0	8.08493	0.96	0.025	0.935	Cuzd1	CUZD1	ENSMUSG00000040205	ENSG00000138161	ENSCAFG00000012609	GO:0016020, GO:0016021	membrane, integral component of membrane	cellular_component	CUB and zona pellucida like domains 1 [Source:VGNC Symbol;Acc:VGNC:39740]	CUB and zona pellucida like domains 1 [Source:HGNC Symbol;Acc:HGNC:17937]	GO:0016020, GO:0016021, GO:0007155, GO:0051301, GO:0007049, GO:0031410, GO:0008283, GO:0030658, GO:0006931, GO:0032023, GO:0042589	membrane, integral component of membrane, cell adhesion, cell division, cell cycle, cytoplasmic vesicle, cell proliferation, transport vesicle membrane, substrate-dependent cell migration, cell attachment to substrate, trypsinogen activation, zymogen granule membrane	cellular_component, biological_process	GO:0005575, GO:0005622, GO:0005623, GO:0008283, GO:0043226, GO:0051604, GO:0031410, GO:0051301, GO:0007049, GO:0040011, GO:0048870, GO:0007155, GO:0005737, GO:0008150	cellular_component, intracellular, cell, cell proliferation, organelle, protein maturation, cytoplasmic vesicle, cell division, cell cycle, locomotion, cell motility, cell adhesion, cytoplasm, biological_process	Cuzd1	CUB and zona pellucida-like domains 1 [Source:MGI Symbol;Acc:MGI:1202881]	GO:0016020, GO:0016021	membrane, integral component of membrane	cellular_component	GO:0005575	cellular_component	FALSE	FALSE	FALSE	FALSE	FALSE	TRUE	NA	NA	NA	NA	NA	NA	NA	NA	NA	BIOCARTA_CDMAC_PATHWAY	FALSE	FALSE	FALSE	NA
Acinar	CTRL	0	0	7.81664	0.98	0.044	0.936	Ctrl	CTRL	ENSMUSG00000031896	ENSG00000141086	ENSCAFG00000020334	GO:0016787, GO:0008233, GO:0006508, GO:0004252, GO:0008236, GO:0005615	hydrolase activity, peptidase activity, proteolysis, serine-type endopeptidase activity, serine-type peptidase activity, extracellular space	molecular_function, biological_process, cellular_component	chymotrypsin like [Source:VGNC Symbol;Acc:VGNC:39707]	chymotrypsin like [Source:HGNC Symbol;Acc:HGNC:2524]	, GO:0016787, GO:0008233, GO:0006508, GO:0004252, GO:0008236, GO:0005615, GO:0030163	, hydrolase activity, peptidase activity, proteolysis, serine-type endopeptidase activity, serine-type peptidase activity, extracellular space, protein catabolic process	, molecular_function, biological_process, cellular_component	GO:0009056, GO:0005615, GO:0005576, GO:0005575, GO:0008233, GO:0003674, GO:0008150	catabolic process, extracellular space, extracellular region, cellular_component, peptidase activity, molecular_function, biological_process	Ctrl	chymotrypsin-like [Source:MGI Symbol;Acc:MGI:88558]	GO:0005615, GO:0016787, GO:0008233, GO:0006508, GO:0004252, GO:0008236	extracellular space, hydrolase activity, peptidase activity, proteolysis, serine-type endopeptidase activity, serine-type peptidase activity	cellular_component, molecular_function, biological_process	GO:0008150, GO:0008233, GO:0005576, GO:0005615, GO:0003674, GO:0005575	biological_process, peptidase activity, extracellular region, extracellular space, molecular_function, cellular_component	FALSE	FALSE	FALSE	FALSE	FALSE	FALSE	NA	NA	NA	NA	NA	NA	NA	NA	NA	NA	NA	NA	NA	NA
Acinar	ERP27	0	0	7.80889	0.485	0.001	0.484	Erp27	ERP27	ENSMUSG00000030219	ENSG00000139055	ENSCAFG00000012892	GO:0005783, GO:0034976, GO:0006457	endoplasmic reticulum, response to endoplasmic reticulum stress, protein folding	cellular_component, biological_process	endoplasmic reticulum protein 27 [Source:VGNC Symbol;Acc:VGNC:54942]	endoplasmic reticulum protein 27 [Source:HGNC Symbol;Acc:HGNC:26495]	GO:0005783, GO:0005515, GO:0005788, GO:0006457, GO:0034976	endoplasmic reticulum, protein binding, endoplasmic reticulum lumen, protein folding, response to endoplasmic reticulum stress	cellular_component, molecular_function, biological_process	GO:0006950, GO:0003674, GO:0043226, GO:0006457, GO:0008150, GO:0005737, GO:0005783, GO:0005622, GO:0005575, GO:0005623	response to stress, molecular_function, organelle, protein folding, biological_process, cytoplasm, endoplasmic reticulum, intracellular, cellular_component, cell	Erp27	endoplasmic reticulum protein 27 [Source:MGI Symbol;Acc:MGI:1916437]	GO:0005783, GO:0005788	endoplasmic reticulum, endoplasmic reticulum lumen	cellular_component	GO:0005737, GO:0005783, GO:0043226, GO:0005575, GO:0005623, GO:0005622	cytoplasm, endoplasmic reticulum, organelle, cellular_component, cell, intracellular	FALSE	FALSE	FALSE	FALSE	FALSE	FALSE	NA	NA	NA	NA	NA	NA	NA	NA	NA	NA	NA	NA	NA	NA
Acinar	PDIA2	0	0	7.73689	0.838	0.011	0.827	Pdia2	PDIA2	ENSMUSG00000024184	ENSG00000185615	ENSCAFG00000015429	GO:0005783, GO:0055114, GO:0045454, GO:0034976, GO:0003756, GO:0006457, GO:0015037	endoplasmic reticulum, oxidation-reduction process, cell redox homeostasis, response to endoplasmic reticulum stress, protein disulfide isomerase activity, protein folding, peptide disulfide oxidoreductase activity	cellular_component, biological_process, molecular_function	protein disulfide isomerase family A member 2 [Source:VGNC Symbol;Acc:VGNC:44376]	protein disulfide isomerase family A member 2 [Source:HGNC Symbol;Acc:HGNC:14180]	GO:0016853, GO:0005783, GO:0045454, GO:0055114, GO:0005515, GO:0003756, GO:0008289, GO:0005788, GO:0005496, GO:0006457, GO:0034976, GO:0015037, GO:0034975, GO:0015036, GO:0006621, , GO:0005623	isomerase activity, endoplasmic reticulum, cell redox homeostasis, oxidation-reduction process, protein binding, protein disulfide isomerase activity, lipid binding, endoplasmic reticulum lumen, steroid binding, protein folding, response to endoplasmic reticulum stress, peptide disulfide oxidoreductase activity, protein folding in endoplasmic reticulum, disulfide oxidoreductase activity, protein …	molecular_function, cellular_component, biological_process	GO:0016853, GO:0005622, GO:0008289, GO:0005623, GO:0005575, GO:0043226, GO:0006457, GO:0008150, GO:0005737, GO:0005783, GO:0003674, GO:0016491, GO:0006950, GO:0042592	isomerase activity, intracellular, lipid binding, cell, cellular_component, organelle, protein folding, biological_process, cytoplasm, endoplasmic reticulum, molecular_function, oxidoreductase activity, response to stress, homeostatic process	Pdia2	protein disulfide isomerase associated 2 [Source:MGI Symbol;Acc:MGI:1916441]	GO:0055114, GO:0016853, GO:0008289, GO:0045454, GO:0005783, GO:0003756, GO:0005788, GO:0005496, GO:0015037, GO:0005623	oxidation-reduction process, isomerase activity, lipid binding, cell redox homeostasis, endoplasmic reticulum, protein disulfide isomerase activity, endoplasmic reticulum lumen, steroid binding, peptide disulfide oxidoreductase activity, cell	biological_process, molecular_function, cellular_component	GO:0005622, GO:0043226, GO:0005783, GO:0005737, GO:0005623, GO:0005575, GO:0008150, GO:0042592, GO:0016491, GO:0003674, GO:0016853, GO:0008289	intracellular, organelle, endoplasmic reticulum, cytoplasm, cell, cellular_component, biological_process, homeostatic process, oxidoreductase activity, molecular_function, isomerase activity, lipid binding	FALSE	FALSE	FALSE	FALSE	FALSE	FALSE	NA	NA	NA	NA	NA	NA	NA	NA	NA	NA	NA	NA	NA	circadian rhythm
Acinar	AQP8	0	0	7.64107	0.646	0.004	0.642	Aqp8	AQP8	ENSMUSG00000030762	ENSG00000103375	ENSCAFG00000017480	GO:0015250, GO:0015267, GO:0055085, GO:0016020, GO:0016021, GO:0006833, GO:0071320, GO:0045177	water channel activity, channel activity, transmembrane transport, membrane, integral component of membrane, water transport, cellular response to cAMP, apical part of cell	molecular_function, biological_process, cellular_component	aquaporin 8 [Source:VGNC Symbol;Acc:VGNC:38020]	aquaporin 8 [Source:HGNC Symbol;Acc:HGNC:642]	GO:0016020, GO:0016021, GO:0055085, GO:0015267, GO:0005886, GO:0015250, GO:0005887, GO:0071320, GO:0006833, GO:0045177	membrane, integral component of membrane, transmembrane transport, channel activity, plasma membrane, water channel activity, integral component of plasma membrane, cellular response to cAMP, water transport, apical part of cell	cellular_component, biological_process, molecular_function	GO:0006810, GO:0008150, GO:0003674, GO:0005575, GO:0055085, GO:0022857, GO:0005886, GO:0005623	transport, biological_process, molecular_function, cellular_component, transmembrane transport, transmembrane transporter activity, plasma membrane, cell	Aqp8	aquaporin 8 [Source:MGI Symbol;Acc:MGI:1195271]	GO:0016020, GO:0016021, GO:0055085, GO:0015267, GO:0005886, GO:0045177, GO:0043231, GO:0005887, GO:0006833, GO:0015250, GO:0015722, GO:0046691, GO:0071320	membrane, integral component of membrane, transmembrane transport, channel activity, plasma membrane, apical part of cell, intracellular membrane-bounded organelle, integral component of plasma membrane, water transport, water channel activity, canalicular bile acid transport, intracellular canaliculus, cellular response to cAMP	cellular_component, biological_process, molecular_function	GO:0006810, GO:0008150, GO:0005575, GO:0003674, GO:0022857, GO:0055085, GO:0005622, GO:0005623, GO:0043226, GO:0005886	transport, biological_process, cellular_component, molecular_function, transmembrane transporter activity, transmembrane transport, intracellular, cell, organelle, plasma membrane	FALSE	FALSE	FALSE	FALSE	FALSE	FALSE	NA	NA	NA	NA	NA	NA	NA	NA	NA	REACTOME_PASSIVE_TRANSPORT_BY_AQUAPORINS, REACTOME_AQUAPORIN_MEDIATED_TRANSPORT, REACTOME_TRANSMEMBRANE_TRANSPORT_OF_SMALL_MOLECULES	FALSE	FALSE	FALSE	NA
Acinar	BCHE	0	0	7.54373	0.444	0.003	0.441	Bche	BCHE	ENSMUSG00000027792	ENSG00000114200	ENSCAFG00000014473	GO:0016787, GO:0004104, GO:0003990, GO:0042802, GO:0005641, GO:0005783	hydrolase activity, cholinesterase activity, acetylcholinesterase activity, identical protein binding, nuclear envelope lumen, endoplasmic reticulum	molecular_function, cellular_component	butyrylcholinesterase [Source:VGNC Symbol;Acc:VGNC:38405]	butyrylcholinesterase [Source:HGNC Symbol;Acc:HGNC:983]	GO:0016787, GO:0003824, GO:0005576, GO:0042802, GO:0052689, GO:0001540, GO:0072562, GO:0004104, GO:0019899, GO:0003990, GO:0016788, GO:0033265, GO:0007584, GO:0007612, GO:0008285, GO:0014016, GO:0019695, GO:0042493, GO:0043279, GO:0050783, GO:0050805, GO:0051384, GO:0051593, GO:0005615, GO:0005641, GO:0005783, GO:0005788, GO:0016020	hydrolase activity, catalytic activity, extracellular region, identical protein binding, carboxylic ester hydrolase activity, amyloid-beta binding, blood microparticle, cholinesterase activity, enzyme binding, acetylcholinesterase activity, acting on ester bonds, choline binding, response to nutrient, learning, negative regulation of cell proliferation, neuroblast differentiation, choline metabol…	molecular_function, cellular_component, biological_process	GO:0005615, GO:0005576, GO:0005575, GO:0005634, GO:0005622, GO:0005623, GO:0008150, GO:0003674, GO:0005635, GO:0043226, GO:0005737, GO:0005783, GO:0007267, GO:0050877, GO:0048856, GO:0019899, GO:0043167, GO:0030154, GO:0008283	extracellular space, extracellular region, cellular_component, nucleus, intracellular, cell, biological_process, molecular_function, nuclear envelope, organelle, cytoplasm, endoplasmic reticulum, cell-cell signaling, nervous system process, anatomical structure development, enzyme binding, ion binding, cell differentiation, cell proliferation	Bche	butyrylcholinesterase [Source:MGI Symbol;Acc:MGI:894278]	GO:0005615, GO:0016787, GO:0042802, GO:0005576, GO:0016020, GO:0005783, GO:0004104, GO:0042493, GO:0007584, GO:0051384, GO:0008285, GO:0007612, GO:0050805, GO:0005788, GO:0052689, GO:0019695, GO:0033265, GO:0005641, GO:0043279, GO:0003990, GO:0014016, GO:0051593, , GO:0016021	extracellular space, hydrolase activity, identical protein binding, extracellular region, membrane, endoplasmic reticulum, cholinesterase activity, response to drug, response to nutrient, response to glucocorticoid, negative regulation of cell proliferation, learning, negative regulation of synaptic transmission, endoplasmic reticulum lumen, carboxylic ester hydrolase activity, choline metabolic …	cellular_component, molecular_function, biological_process	GO:0005575, GO:0005623, GO:0005634, GO:0005783, GO:0005622, GO:0005576, GO:0005615, GO:0003674, GO:0043226, GO:0005635, GO:0005737, GO:0043167, GO:0048856, GO:0050877, GO:0007267, GO:0008283, GO:0030154, GO:0008150	cellular_component, cell, nucleus, endoplasmic reticulum, intracellular, extracellular region, extracellular space, molecular_function, organelle, nuclear envelope, cytoplasm, ion binding, anatomical structure development, nervous system process, cell-cell signaling, cell proliferation, cell differentiation, biological_process	FALSE	FALSE	FALSE	FALSE	TRUE	TRUE	NA	NA	NA	NA	NA	NA	NA	NA	NA	REACTOME_SYNTHESIS_SECRETION_AND_DEACYLATION_OF_GHRELIN, REACTOME_DIABETES_PATHWAYS	FALSE	TRUE	FALSE	blood protein measurement,self reported educational attainment,butyrylcholinesterase measurement,mathematical ability,FEV/FEC ratio
Acinar	KLK1	0	0	7.49142	0.97	0.029	0.941	Klk15	KLK15	ENSMUSG00000055193	ENSG00000174562	ENSCAFG00000002914	GO:0016787, GO:0008233, GO:0006508, GO:0004252, GO:0008236, GO:0030141, GO:0031638, GO:0003073	hydrolase activity, peptidase activity, proteolysis, serine-type endopeptidase activity, serine-type peptidase activity, secretory granule, zymogen activation, regulation of systemic arterial blood pressure	molecular_function, biological_process, cellular_component	kallikrein 1 [Source:NCBI gene;Acc:403942]	kallikrein related peptidase 15 [Source:HGNC Symbol;Acc:HGNC:20453]	, GO:0016787, GO:0005515, GO:0008233, GO:0006508, GO:0005576, GO:0004252, GO:0008236, GO:0030141	, hydrolase activity, protein binding, peptidase activity, proteolysis, extracellular region, serine-type endopeptidase activity, serine-type peptidase activity, secretory granule	, molecular_function, biological_process, cellular_component	GO:0005576, GO:0008233, GO:0005622, GO:0005623, GO:0005575, GO:0008150, GO:0005737, GO:0043226, GO:0031410, GO:0003674	extracellular region, peptidase activity, intracellular, cell, cellular_component, biological_process, cytoplasm, organelle, cytoplasmic vesicle, molecular_function	Klk15	kallikrein related-peptidase 15 [Source:MGI Symbol;Acc:MGI:2447533]	GO:0016787, GO:0008233, GO:0006508, GO:0004252, GO:0008236	hydrolase activity, peptidase activity, proteolysis, serine-type endopeptidase activity, serine-type peptidase activity	molecular_function, biological_process	GO:0008150, GO:0008233, GO:0003674	biological_process, peptidase activity, molecular_function	FALSE	FALSE	FALSE	FALSE	FALSE	FALSE	NA	NA	NA	NA	NA	NA	NA	NA	NA	NA	NA	NA	NA	NA
Acinar	SERPINI2	0	0	7.40825	0.343	0.001	0.342	Serpini2	SERPINI2	ENSMUSG00000034139	ENSG00000114204	ENSCAFG00000014536	GO:0005615, GO:0010951, GO:0004867	extracellular space, negative regulation of endopeptidase activity, serine-type endopeptidase inhibitor activity	cellular_component, biological_process, molecular_function	serpin family I member 2 [Source:VGNC Symbol;Acc:VGNC:46043]	serpin family I member 2 [Source:HGNC Symbol;Acc:HGNC:8945]	GO:0005615, GO:0005515, GO:0005576, GO:0030414, GO:0010466, GO:0070062, GO:0004867, GO:0010951, , GO:0030155	extracellular space, protein binding, extracellular region, peptidase inhibitor activity, negative regulation of peptidase activity, extracellular exosome, serine-type endopeptidase inhibitor activity, negative regulation of endopeptidase activity, , regulation of cell adhesion	cellular_component, molecular_function, biological_process	GO:0003674, GO:0008150, GO:0043226, GO:0005615, GO:0005576, GO:0005575, GO:0030234, GO:0007155	molecular_function, biological_process, organelle, extracellular space, extracellular region, cellular_component, enzyme regulator activity, cell adhesion	Serpini2	serine (or cysteine) peptidase inhibitor, clade I, member 2 [Source:MGI Symbol;Acc:MGI:1915181]	GO:0005615, GO:0005576, GO:0010951, GO:0030414, GO:0010466, GO:0062023, GO:0004867, GO:0030155	extracellular space, extracellular region, negative regulation of endopeptidase activity, peptidase inhibitor activity, negative regulation of peptidase activity, collagen-containing extracellular matrix, serine-type endopeptidase inhibitor activity, regulation of cell adhesion	cellular_component, biological_process, molecular_function	GO:0031012, GO:0005576, GO:0005615, GO:0005575, GO:0030234, GO:0003674, GO:0008150, GO:0007155	extracellular matrix, extracellular region, extracellular space, cellular_component, enzyme regulator activity, molecular_function, biological_process, cell adhesion	FALSE	FALSE	FALSE	FALSE	FALSE	FALSE	NA	NA	NA	NA	NA	NA	NA	NA	NA	NA	NA	NA	NA	NA
Acinar	TFF2	0	0	7.38767	0.939	0.03	0.909	Tff2	TFF2	ENSMUSG00000024028	ENSG00000160181	ENSCAFG00000010349	GO:0005615, GO:0070098, GO:0030277, GO:0060455, GO:0031723	extracellular space, chemokine-mediated signaling pathway, maintenance of gastrointestinal epithelium, negative regulation of gastric acid secretion, CXCR4 chemokine receptor binding	cellular_component, biological_process, molecular_function	trefoil factor 2 [Source:VGNC Symbol;Acc:VGNC:47297]	trefoil factor 2 [Source:HGNC Symbol;Acc:HGNC:11756]	GO:0005515, GO:0005576, GO:0005615, GO:0070098, GO:0030277, GO:0060455, GO:0031723	protein binding, extracellular region, extracellular space, chemokine-mediated signaling pathway, maintenance of gastrointestinal epithelium, negative regulation of gastric acid secretion, CXCR4 chemokine receptor binding	molecular_function, cellular_component, biological_process	GO:0006810, GO:0008150, GO:0003674, GO:0042592, GO:0005575, GO:0005576, GO:0005615, GO:0007165	transport, biological_process, molecular_function, homeostatic process, cellular_component, extracellular region, extracellular space, signal transduction	Tff2	trefoil factor 2 (spasmolytic protein 1) [Source:MGI Symbol;Acc:MGI:1306805]				NA	NA	FALSE	FALSE	FALSE	FALSE	FALSE	FALSE	NA	NA	NA	NA	NA	NA	NA	NA	NA	HALLMARK_KRAS_SIGNALING_DN	TRUE	FALSE	FALSE	NA
Acinar	DNASE1	0	0	7.30992	1	0.042	0.958	Dnase1	DNASE1	ENSMUSG00000005980	ENSG00000213918	ENSCAFG00000019267	GO:0005634, GO:0005576, GO:0016787, GO:0003779, GO:0006915, GO:0000737, GO:0003677, GO:0004536, GO:0004518, GO:0004519, GO:0004530, GO:0006308, GO:0005635, GO:0002283, GO:0002673, GO:0070948	nucleus, extracellular region, hydrolase activity, actin binding, apoptotic process, DNA catabolic process, endonucleolytic, DNA binding, deoxyribonuclease activity, nuclease activity, endonuclease activity, deoxyribonuclease I activity, nuclear envelope, neutrophil activation involved in immune response, regulation of acute inflammatory response, regulation of neutrophil mediated cytotoxicity	cellular_component, molecular_function, biological_process	deoxyribonuclease 1 [Source:VGNC Symbol;Acc:VGNC:40023]	deoxyribonuclease 1 [Source:HGNC Symbol;Acc:HGNC:2956]	GO:0004536, GO:0006308, , GO:0005634, GO:0016787, GO:0003779, GO:0005576, GO:0006915, GO:0004519, GO:0004518, GO:0005515, GO:0003677, GO:0070062, GO:0005635, GO:0002673, GO:0004530, GO:0000737, GO:0002283, GO:0070948	deoxyribonuclease activity, DNA catabolic process, , nucleus, hydrolase activity, actin binding, extracellular region, apoptotic process, endonuclease activity, nuclease activity, protein binding, DNA binding, extracellular exosome, nuclear envelope, regulation of acute inflammatory response, deoxyribonuclease I activity, endonucleolytic, neutrophil activation involved in immune response, regulat…	molecular_function, biological_process, , cellular_component	GO:0004518, GO:0008150, GO:0009056, GO:0034655, GO:0034641, GO:0006259, GO:0003674, GO:0002376, GO:0006950, GO:0005635, GO:0003677, GO:0008092, GO:0005623, GO:0043226, GO:0005634, GO:0005575, GO:0005576, GO:0005615, GO:0005622, GO:0008219	nuclease activity, biological_process, catabolic process, nucleobase-containing compound catabolic process, cellular nitrogen compound metabolic process, DNA metabolic process, molecular_function, immune system process, response to stress, nuclear envelope, DNA binding, cytoskeletal protein binding, cell, organelle, nucleus, cellular_component, extracellular region, extracellular space, intracell…	Dnase1	deoxyribonuclease I [Source:MGI Symbol;Acc:MGI:103157]	GO:0004536, GO:0006308, GO:0016787, GO:0005634, GO:0090305, GO:0005576, GO:0004518, GO:0003779, GO:0006915, GO:0004519, GO:0005635, GO:0002283, GO:0000737, GO:0002673, GO:0070948, GO:0004530	deoxyribonuclease activity, DNA catabolic process, hydrolase activity, nucleus, nucleic acid phosphodiester bond hydrolysis, extracellular region, nuclease activity, actin binding, apoptotic process, endonuclease activity, nuclear envelope, neutrophil activation involved in immune response, endonucleolytic, regulation of acute inflammatory response, regulation of neutrophil mediated cytotoxicity,…	molecular_function, biological_process, cellular_component	GO:0008150, GO:0034641, GO:0006259, GO:0009056, GO:0034655, GO:0004518, GO:0003674, GO:0006950, GO:0005575, GO:0008092, GO:0005635, GO:0043226, GO:0005622, GO:0005576, GO:0002376, GO:0005623, GO:0005634, GO:0008219	biological_process, cellular nitrogen compound metabolic process, DNA metabolic process, catabolic process, nucleobase-containing compound catabolic process, nuclease activity, molecular_function, response to stress, cellular_component, cytoskeletal protein binding, nuclear envelope, organelle, intracellular, extracellular region, immune system process, cell, nucleus, cell death	TRUE	FALSE	FALSE	FALSE	FALSE	FALSE	NA	NA	NA	NA	NA	NA	NA	NA	NA	NA	NA	NA	NA	NA
Acinar	ENSCAFG00000023907	0	0	7.26507	0.404	0.001	0.403	NA	NA	NA	NA	NA	NA	NA	NA	NA	NA	NA	NA	NA	NA	NA	NA	NA	NA	NA	NA	NA	NA	NA	NA	NA	NA	NA	NA	NA	NA	NA	NA	NA	NA	NA	NA	NA	NA	NA	NA	NA	NA
Acinar	TMED11	0	0	7.01419	0.404	0.001	0.403	Tmed11	NA	ENSMUSG00000004821	NA	ENSCAFG00000016696	GO:0016020, GO:0016021, GO:0005783, GO:0005794, GO:0006886, GO:0006888, GO:0005793, GO:0005789, GO:0030134, GO:0007030	membrane, integral component of membrane, endoplasmic reticulum, Golgi apparatus, intracellular protein transport, ER to Golgi vesicle-mediated transport, endoplasmic reticulum-Golgi intermediate compartment, endoplasmic reticulum membrane, COPII-coated ER to Golgi transport vesicle, Golgi organization	cellular_component, biological_process	glycoprotein 25L [Source:NCBI gene;Acc:403969]	NA	NA	NA	NA	NA	NA	Tmed11	transmembrane p24 trafficking protein 11 [Source:MGI Symbol;Acc:MGI:1914616]	GO:0016020, GO:0016021, GO:0003674, GO:0005783, GO:0005789	membrane, integral component of membrane, molecular_function, endoplasmic reticulum, endoplasmic reticulum membrane	cellular_component, molecular_function	GO:0003674, GO:0005622, GO:0005623, GO:0005575, GO:0005783, GO:0043226, GO:0005737	molecular_function, intracellular, cell, cellular_component, endoplasmic reticulum, organelle, cytoplasm	FALSE	FALSE	FALSE	FALSE	FALSE	FALSE	NA	NA	NA	NA	NA	NA	NA	NA	NA	NA	NA	NA	NA	NA
Acinar	FXYD3	0	0	6.57653	0.424	0.003	0.421	Fxyd3	NA	ENSMUSG00000057092	ENSG00000285526, ENSG00000089356	ENSCAFG00000007124	GO:0016020, GO:0016021, GO:0006811, GO:0099106, GO:0043269, GO:0017080, GO:0051117, GO:0050790, GO:2000649, GO:0005789	membrane, integral component of membrane, ion transport, ion channel regulator activity, regulation of ion transport, sodium channel regulator activity, ATPase binding, regulation of catalytic activity, regulation of sodium ion transmembrane transporter activity, endoplasmic reticulum membrane	cellular_component, biological_process, molecular_function	FXYD domain containing ion transport regulator 3 [Source:VGNC Symbol;Acc:VGNC:41021]	NA	NA	NA	NA	NA	NA	Fxyd3	FXYD domain-containing ion transport regulator 3 [Source:MGI Symbol;Acc:MGI:107497]	GO:0016020, GO:0016021, GO:0005886, GO:0005515, GO:0006811, GO:0006813, GO:0006814, GO:0099106, GO:0043269, GO:0005789, GO:0051117, GO:0050790	membrane, integral component of membrane, plasma membrane, protein binding, ion transport, potassium ion transport, sodium ion transport, ion channel regulator activity, regulation of ion transport, endoplasmic reticulum membrane, ATPase binding, regulation of catalytic activity	cellular_component, molecular_function, biological_process	GO:0008150, GO:0006810, GO:0019899, GO:0005622, GO:0003674, GO:0005623, GO:0043226, GO:0005783, GO:0005886, GO:0005737, GO:0005575	biological_process, transport, enzyme binding, intracellular, molecular_function, cell, organelle, endoplasmic reticulum, plasma membrane, cytoplasm, cellular_component	FALSE	FALSE	FALSE	FALSE	FALSE	FALSE	NA	NA	NA	NA	NA	NA	NA	NA	NA	NA	NA	NA	NA	NA
Acinar	CELA1	7.30417e-293	2.04371e-288	7.05129	0.556	0.013	0.543	Cela1	CELA1	ENSMUSG00000023031	ENSG00000139610	ENSCAFG00000007774	GO:0016787, GO:0008233, GO:0006508, GO:0005615, GO:0004252, GO:0008236, GO:0000122, GO:0006954, GO:0009791, GO:0016055, GO:0031017, GO:0035264, GO:0042127, GO:0045595, GO:0045766, GO:0045944, GO:0048771, GO:0055123, GO:0060309, GO:0061113	hydrolase activity, peptidase activity, proteolysis, extracellular space, serine-type endopeptidase activity, serine-type peptidase activity, negative regulation of transcription by RNA polymerase II, inflammatory response, post-embryonic development, Wnt signaling pathway, exocrine pancreas development, multicellular organism growth, regulation of cell proliferation, regulation of cell different…	molecular_function, biological_process, cellular_component	chymotrypsin like elastase family member 1 [Source:VGNC Symbol;Acc:VGNC:39092]	chymotrypsin like elastase family member 1 [Source:HGNC Symbol;Acc:HGNC:3308]	GO:0046872, GO:0016787, GO:0008233, GO:0006508, GO:0005576, GO:0004252, GO:0008236, GO:0005615, GO:0000122, GO:0006954, GO:0009791, GO:0016055, GO:0031017, GO:0035264, GO:0042127, GO:0045595, GO:0045766, GO:0045944, GO:0048771, GO:0055123, GO:0060309, GO:0061113	metal ion binding, hydrolase activity, peptidase activity, proteolysis, extracellular region, serine-type endopeptidase activity, serine-type peptidase activity, extracellular space, negative regulation of transcription by RNA polymerase II, inflammatory response, post-embryonic development, Wnt signaling pathway, exocrine pancreas development, multicellular organism growth, regulation of cell pr…	molecular_function, biological_process, cellular_component	GO:0040007, GO:0043167, GO:0030154, GO:0007267, GO:0007165, GO:0008283, GO:0006950, GO:0005575, GO:0008233, GO:0005576, GO:0005615, GO:0009056, GO:0003674, GO:0048646, GO:0048856, GO:0008150, GO:0009058, GO:0034641	growth, ion binding, cell differentiation, cell-cell signaling, signal transduction, cell proliferation, response to stress, cellular_component, peptidase activity, extracellular region, extracellular space, catabolic process, molecular_function, anatomical structure formation involved in morphogenesis, anatomical structure development, biological_process, biosynthetic process, cellular nitrogen …	Cela1	chymotrypsin-like elastase family, member 1 [Source:MGI Symbol;Acc:MGI:95314]	GO:0006508, GO:0004252, GO:0046872, GO:0016787, GO:0008233, GO:0045944, GO:0005576, GO:0006954, GO:0008236, GO:0000122, GO:0009791, GO:0035264, GO:0045595, GO:0062023, GO:0048771, GO:0042127, GO:0045766, GO:0031017, GO:0016055, GO:0060309, GO:0055123, GO:0061113	proteolysis, serine-type endopeptidase activity, metal ion binding, hydrolase activity, peptidase activity, positive regulation of transcription by RNA polymerase II, extracellular region, inflammatory response, serine-type peptidase activity, negative regulation of transcription by RNA polymerase II, post-embryonic development, multicellular organism growth, regulation of cell differentiation, c…	biological_process, molecular_function, cellular_component	GO:0008233, GO:0003674, GO:0008150, GO:0008283, GO:0005576, GO:0009056, GO:0006950, GO:0043167, GO:0040007, GO:0030154, GO:0031012, GO:0048646, GO:0048856, GO:0005575, GO:0009058, GO:0034641, GO:0007267, GO:0007165	peptidase activity, molecular_function, biological_process, cell proliferation, extracellular region, catabolic process, response to stress, ion binding, growth, cell differentiation, extracellular matrix, anatomical structure formation involved in morphogenesis, anatomical structure development, cellular_component, biosynthetic process, cellular nitrogen compound metabolic process, cell-cell sig…	FALSE	TRUE	FALSE	FALSE	FALSE	TRUE	NA	NA	NA	NA	NA	NA	NA	NA	NA	NA	NA	NA	NA	transforming growth factor beta measurement,reaction time measurement
Acinar	ENSCAFG00000023751	4.30606e-291	1.20484e-286	4.47555	0.303	0.001	0.302	NA	NA	NA	NA	NA	NA	NA	NA	NA	NA	NA	NA	NA	NA	NA	NA	NA	NA	NA	NA	NA	NA	NA	NA	NA	NA	NA	NA	NA	NA	NA	NA	NA	NA	NA	NA	NA	NA	NA	NA	NA	NA
Acinar	CPA1	1.69011e-272	4.72893e-268	8.57022	1	0.068	0.932	Cpa1	CPA1	ENSMUSG00000054446	ENSG00000091704	ENSCAFG00000024968	GO:0008270, GO:0005615, GO:0006508, GO:0004181, GO:0004180	zinc ion binding, extracellular space, proteolysis, metallocarboxypeptidase activity, carboxypeptidase activity	molecular_function, cellular_component, biological_process	carboxypeptidase A1 [Source:VGNC Symbol;Acc:VGNC:39543]	carboxypeptidase A1 [Source:HGNC Symbol;Acc:HGNC:2296]	, GO:0008270, GO:0006508, GO:0004181, GO:0046872, GO:0016787, GO:0005515, GO:0008233, GO:0005576, GO:0005615, GO:0008237, GO:0004180, GO:0008238	, zinc ion binding, proteolysis, metallocarboxypeptidase activity, metal ion binding, hydrolase activity, protein binding, peptidase activity, extracellular region, extracellular space, metallopeptidase activity, carboxypeptidase activity, exopeptidase activity	, molecular_function, biological_process, cellular_component	GO:0043167, GO:0008150, GO:0003674, GO:0008233, GO:0005615, GO:0005576, GO:0005575	ion binding, biological_process, molecular_function, peptidase activity, extracellular space, extracellular region, cellular_component	Cpa1	carboxypeptidase A1, pancreatic [Source:MGI Symbol;Acc:MGI:88478]	GO:0008270, GO:0046872, GO:0005615, GO:0016787, GO:0008233, GO:0006508, GO:0005576, GO:0008237, GO:0004181, GO:0004180, GO:0008238	zinc ion binding, metal ion binding, extracellular space, hydrolase activity, peptidase activity, proteolysis, extracellular region, metallopeptidase activity, metallocarboxypeptidase activity, carboxypeptidase activity, exopeptidase activity	molecular_function, cellular_component, biological_process	GO:0005575, GO:0043167, GO:0008233, GO:0008150, GO:0003674, GO:0005576, GO:0005615	cellular_component, ion binding, peptidase activity, biological_process, molecular_function, extracellular region, extracellular space	FALSE	FALSE	FALSE	FALSE	FALSE	FALSE	NA	NA	NA	NA	NA	NA	NA	NA	NA	NA	NA	NA	NA	FEV/FEC ratio,waist-hip ratio
Acinar	PNLIPRP2	4.27609e-250	1.19645e-245	8.40575	0.253	0.001	0.252	Pnliprp2	PNLIPRP2	ENSMUSG00000025091	ENSG00000266200	ENSCAFG00000025577	GO:0005576, GO:0006629, GO:0016042, GO:0052689, GO:0004806, GO:0004620, GO:0005509, GO:0047372, GO:0047714, GO:0006968, GO:0009395, GO:0009617, GO:0019376, GO:0044258, GO:0005615	extracellular region, lipid metabolic process, lipid catabolic process, carboxylic ester hydrolase activity, triglyceride lipase activity, phospholipase activity, calcium ion binding, acylglycerol lipase activity, galactolipase activity, cellular defense response, phospholipid catabolic process, response to bacterium, galactolipid catabolic process, intestinal lipid catabolic process, extracellul…	cellular_component, biological_process, molecular_function	pancreatic lipase related protein 2 (gene/pseudogene) [Source:VGNC Symbol;Acc:VGNC:53009]	pancreatic lipase related protein 2 (gene/pseudogene) [Source:HGNC Symbol;Acc:HGNC:9157]	, GO:0006629, GO:0016042, GO:0005576, GO:0052689, GO:0004806, GO:0046872, GO:0016787, GO:0005615, GO:0005509, GO:0009395, GO:0006641, GO:0047372, GO:0004620, GO:0047714, GO:0102549, GO:0006968, GO:0009617, GO:0019376, GO:0044241, GO:0044258	, lipid metabolic process, lipid catabolic process, extracellular region, carboxylic ester hydrolase activity, triglyceride lipase activity, metal ion binding, hydrolase activity, extracellular space, calcium ion binding, phospholipid catabolic process, triglyceride metabolic process, acylglycerol lipase activity, phospholipase activity, galactolipase activity, 1-18:1-2-16:0-monogalactosyldiacylg…	, biological_process, cellular_component, molecular_function	GO:0005576, GO:0005575, GO:0009056, GO:0003674, GO:0006629, GO:0008150, GO:0006950, GO:0043167, GO:0005615	extracellular region, cellular_component, catabolic process, molecular_function, lipid metabolic process, biological_process, response to stress, ion binding, extracellular space	Pnliprp2	pancreatic lipase-related protein 2 [Source:MGI Symbol;Acc:MGI:1336202]	GO:0046872, GO:0005615, GO:0016787, GO:0005576, GO:0006629, GO:0009617, GO:0016042, GO:0004806, GO:0052689, GO:0005509, GO:0009395, GO:0006968, GO:0004620, GO:0047372, GO:0019376, GO:0044258, GO:0016298, GO:0047714, GO:0102549, GO:0042589	metal ion binding, extracellular space, hydrolase activity, extracellular region, lipid metabolic process, response to bacterium, lipid catabolic process, triglyceride lipase activity, carboxylic ester hydrolase activity, calcium ion binding, phospholipid catabolic process, cellular defense response, phospholipase activity, acylglycerol lipase activity, galactolipid catabolic process, intestinal …	molecular_function, cellular_component, biological_process	GO:0009056, GO:0043226, GO:0005575, GO:0043167, GO:0005623, GO:0031410, GO:0003674, GO:0005622, GO:0005576, GO:0005615, GO:0005737, GO:0006950, GO:0006629, GO:0008150	catabolic process, organelle, cellular_component, ion binding, cell, cytoplasmic vesicle, molecular_function, intracellular, extracellular region, extracellular space, cytoplasm, response to stress, lipid metabolic process, biological_process	FALSE	FALSE	FALSE	FALSE	TRUE	FALSE	NA	NA	NA	NA	NA	NA	NA	NA	NA	KEGG_GLYCEROLIPID_METABOLISM, REACTOME_LIPID_DIGESTION_MOBILIZATION_AND_TRANSPORT, REACTOME_METABOLISM_OF_LIPIDS_AND_LIPOPROTEINS	FALSE	FALSE	FALSE	loneliness measurement,phospholipid measurement,tonsillectomy risk measurement,blood protein measurement
Acinar	FAM3B	3.97782e-248	1.11299e-243	4.95916	0.313	0.003	0.31	Fam3b	FAM3B	ENSMUSG00000022938	ENSG00000183844	ENSCAFG00000010163	GO:0030073, GO:0042593	insulin secretion, glucose homeostasis	biological_process	family with sequence similarity 3 member B [Source:VGNC Symbol;Acc:VGNC:40678]	family with sequence similarity 3 member B [Source:HGNC Symbol;Acc:HGNC:1253]	, GO:0010469, GO:0005576, GO:0006915, GO:0005125, GO:0005615, GO:0030073, GO:0042593, GO:0070062	, regulation of signaling receptor activity, extracellular region, apoptotic process, cytokine activity, extracellular space, insulin secretion, glucose homeostasis, extracellular exosome	, biological_process, cellular_component, molecular_function	GO:0006810, GO:0008150, GO:0005575, GO:0003674, GO:0005576, GO:0005615, GO:0042592, GO:0043226, GO:0007165, GO:0007267, GO:0008219	transport, biological_process, cellular_component, molecular_function, extracellular region, extracellular space, homeostatic process, organelle, signal transduction, cell-cell signaling, cell death	Fam3b	family with sequence similarity 3, member B [Source:MGI Symbol;Acc:MGI:1270150]	GO:0010469, GO:0005125, GO:0005576, GO:0005615, GO:0030073, GO:0006915, GO:0005641, GO:0042593	regulation of signaling receptor activity, cytokine activity, extracellular region, extracellular space, insulin secretion, apoptotic process, nuclear envelope lumen, glucose homeostasis	biological_process, molecular_function, cellular_component	GO:0005575, GO:0003674, GO:0042592, GO:0007165, GO:0007267, GO:0005622, GO:0005576, GO:0005615, GO:0005623, GO:0005634, GO:0008219, GO:0006810, GO:0008150, GO:0005635, GO:0043226	cellular_component, molecular_function, homeostatic process, signal transduction, cell-cell signaling, intracellular, extracellular region, extracellular space, cell, nucleus, cell death, transport, biological_process, nuclear envelope, organelle	FALSE	FALSE	FALSE	FALSE	FALSE	FALSE	NA	NA	NA	NA	NA	NA	NA	NA	NA	NA	NA	NA	NA	blood protein measurement,serum carcinoembryonic antigen measurement,cancer biomarker measurement,self reported educational attainment
Acinar	EGF	1.0738e-239	3.00449e-235	6.00248	0.283	0.002	0.281	Egf	EGF	ENSMUSG00000028017	ENSG00000138798	ENSCAFG00000011532	GO:0016020, GO:0016021, GO:0005509, GO:0010469, GO:0008083, GO:0060070, GO:0043235, GO:0017147, GO:0042813, GO:0005154, GO:0000186, GO:0000187, GO:0001525, GO:0002092, GO:0007173, GO:0008284, GO:0010628, GO:0010800, GO:0018108, GO:0021940, GO:0030335, GO:0042327, GO:0043388, GO:0043406, GO:0045741, GO:0045840, GO:0045893, GO:0046425, GO:0048754, GO:0050730, GO:0050731, GO:0051048, GO:0060749, GO:…	membrane, integral component of membrane, calcium ion binding, regulation of signaling receptor activity, growth factor activity, canonical Wnt signaling pathway, receptor complex, Wnt-protein binding, Wnt-activated receptor activity, epidermal growth factor receptor binding, activation of MAPKK activity, activation of MAPK activity, angiogenesis, positive regulation of receptor internalization, …	cellular_component, molecular_function, biological_process	epidermal growth factor [Source:VGNC Symbol;Acc:VGNC:40235]	epidermal growth factor [Source:HGNC Symbol;Acc:HGNC:3229]	GO:0008284, GO:0090263, GO:0016020, GO:0016021, GO:0005509, GO:0005765, GO:0008083, GO:0005515, GO:0005615, GO:0045893, GO:0005576, GO:0046854, GO:0043235, GO:0005886, GO:0070062, GO:0010800, GO:0010628, GO:0017147, GO:0042813, GO:0060070, GO:0030335, GO:0007171, GO:0070371, GO:0002576, GO:0061024, GO:0031093, GO:0045746, GO:0046934, GO:0051897, GO:0005088, GO:0000165, GO:0004713, GO:0038128, GO:…	positive regulation of cell proliferation, positive regulation of canonical Wnt signaling pathway, membrane, integral component of membrane, calcium ion binding, lysosomal membrane, growth factor activity, protein binding, extracellular space, positive regulation of transcription, DNA-templated, extracellular region, phosphatidylinositol phosphorylation, receptor complex, plasma membrane, extrace…	biological_process, cellular_component, molecular_function	GO:0005764, GO:0044281, GO:0005886, GO:0034641, GO:0006629, GO:0032991, GO:0031410, GO:0061024, GO:0007267, GO:0022607, GO:0065003, GO:0030234, GO:0008283, GO:0040011, GO:0048870, GO:0140014, GO:0016301, GO:0019899, GO:0043167, GO:0005615, GO:0005576, GO:0005975, GO:0009058, GO:0000278, GO:0007049, GO:0005575, GO:0005622, GO:0005623, GO:0005737, GO:0005773, GO:0043226, GO:0003674, GO:0006464, GO:…	lysosome, small molecule metabolic process, plasma membrane, cellular nitrogen compound metabolic process, lipid metabolic process, protein-containing complex, cytoplasmic vesicle, membrane organization, cell-cell signaling, cellular component assembly, protein-containing complex assembly, enzyme regulator activity, cell proliferation, locomotion, cell motility, mitotic nuclear division, kinase a…	Egf	epidermal growth factor [Source:MGI Symbol;Acc:MGI:95290]	GO:0090370, GO:0016020, GO:0016021, GO:0005615, GO:0005886, GO:0005509, GO:0005515, GO:0010628, GO:0045893, GO:0000187, GO:0070371, GO:0008083, GO:0050731, GO:0010800, GO:0048146, GO:0090263, GO:0005576, GO:0004713, GO:0050708, GO:0070062, GO:0007173, GO:0008284, GO:0030335, GO:0061098, GO:0070374, GO:0051223, GO:0043406, GO:0001525, GO:2000008, GO:0002092, GO:0000186, GO:0048754, GO:0042327, GO:…	negative regulation of cholesterol efflux, membrane, integral component of membrane, extracellular space, plasma membrane, calcium ion binding, protein binding, positive regulation of gene expression, positive regulation of transcription, DNA-templated, activation of MAPK activity, ERK1 and ERK2 cascade, growth factor activity, positive regulation of peptidyl-tyrosine phosphorylation, positive re…	biological_process, cellular_component, molecular_function	GO:0044281, GO:0034641, GO:0006259, GO:0005975, GO:0009058, GO:0000278, GO:0007049, GO:0006810, GO:0016192, GO:0048646, GO:0048856, GO:0005886, GO:0009056, GO:0005623, GO:0005575, GO:0008283, GO:0040011, GO:0048870, GO:0003674, GO:0140014, GO:0007267, GO:0016301, GO:0043167, GO:0006464, GO:0007165, GO:0008150, GO:0043226, GO:0005576, GO:0005615	small molecule metabolic process, cellular nitrogen compound metabolic process, DNA metabolic process, carbohydrate metabolic process, biosynthetic process, mitotic cell cycle, cell cycle, transport, vesicle-mediated transport, anatomical structure formation involved in morphogenesis, anatomical structure development, plasma membrane, catabolic process, cell, cellular_component, cell proliferatio…	FALSE	FALSE	FALSE	FALSE	FALSE	TRUE	NA	NA	NA	NA	NA	NA	NA	NA	NA	KEGG_BLADDER_CANCER, KEGG_NON_SMALL_CELL_LUNG_CANCER, KEGG_ENDOMETRIAL_CANCER, KEGG_GLIOMA, KEGG_PANCREATIC_CANCER, KEGG_MELANOMA, KEGG_PROSTATE_CANCER, KEGG_GAP_JUNCTION, KEGG_ERBB_SIGNALING_PATHWAY, KEGG_ENDOCYTOSIS, KEGG_FOCAL_ADHESION, KEGG_REGULATION_OF_ACTIN_CYTOSKELETON, KEGG_CYTOKINE_CYTOKINE_RECEPTOR_INTERACTION, KEGG_MAPK_SIGNALING_PATHWAY, KEGG_PATHWAYS_IN_CANCER, HALLMARK_KRAS_SIGNALI…	TRUE	FALSE	FALSE	reticulocyte count,blood protein measurement,serum IgG glycosylation measurement,platelet crit,platelet count,mean corpuscular volume,serum non-albumin protein measurement,albumin:globulin ratio measurement,leukocyte count
Acinar	CPB1	1.48718e-234	4.16113e-230	8.67222	1	0.084	0.916	Cpb1	CPB1	ENSMUSG00000011463	ENSG00000153002	ENSCAFG00000008226	GO:0008270, GO:0005615, GO:0006508, GO:0004181, GO:0004180	zinc ion binding, extracellular space, proteolysis, metallocarboxypeptidase activity, carboxypeptidase activity	molecular_function, cellular_component, biological_process	carboxypeptidase B1 [Source:VGNC Symbol;Acc:VGNC:39549]	carboxypeptidase B1 [Source:HGNC Symbol;Acc:HGNC:2299]	GO:0008270, GO:0046872, GO:0016787, GO:0008233, GO:0006508, GO:0005576, GO:0004181, GO:0008237, GO:0004180, GO:0005615	zinc ion binding, metal ion binding, hydrolase activity, peptidase activity, proteolysis, extracellular region, metallocarboxypeptidase activity, metallopeptidase activity, carboxypeptidase activity, extracellular space	molecular_function, biological_process, cellular_component	GO:0008150, GO:0005575, GO:0005576, GO:0005615, GO:0008233, GO:0003674, GO:0043167	biological_process, cellular_component, extracellular region, extracellular space, peptidase activity, molecular_function, ion binding	Cpb1	carboxypeptidase B1 (tissue) [Source:MGI Symbol;Acc:MGI:1923953]	GO:0008270, GO:0006508, GO:0004181, GO:0004180	zinc ion binding, proteolysis, metallocarboxypeptidase activity, carboxypeptidase activity	molecular_function, biological_process	GO:0003674, GO:0008233, GO:0008150, GO:0043167	molecular_function, peptidase activity, biological_process, ion binding	FALSE	FALSE	FALSE	FALSE	FALSE	FALSE	NA	NA	NA	NA	NA	NA	NA	NA	NA	HALLMARK_KRAS_SIGNALING_DN	TRUE	FALSE	FALSE	blood protein measurement
Acinar	OSCAR	1.16893e-233	3.27068e-229	6.07365	0.253	0.001	0.252	Oscar	OSCAR	ENSMUSG00000054594	ENSG00000170909	ENSCAFG00000024209	GO:0038064, GO:0030316, GO:0032623, GO:0038065, GO:0038094, GO:0045780, GO:0072674, GO:0009986, GO:0016020, GO:0016021	collagen receptor activity, osteoclast differentiation, interleukin-2 production, collagen-activated signaling pathway, Fc-gamma receptor signaling pathway, positive regulation of bone resorption, multinuclear osteoclast differentiation, cell surface, membrane, integral component of membrane	molecular_function, biological_process, cellular_component	osteoclast associated, immunoglobulin-like receptor [Source:VGNC Symbol;Acc:VGNC:44160]	osteoclast associated, immunoglobulin-like receptor [Source:HGNC Symbol;Acc:HGNC:29960]	GO:0016020, GO:0016021, GO:0005886, GO:0005576, GO:0050776, GO:0038065, GO:0070062, GO:0043312, GO:0035580, GO:1904724, GO:0030316, GO:0038064, , GO:0032623, GO:0038094, GO:0045780, GO:0072674, GO:0009986	membrane, integral component of membrane, plasma membrane, extracellular region, regulation of immune response, collagen-activated signaling pathway, extracellular exosome, neutrophil degranulation, specific granule lumen, tertiary granule lumen, osteoclast differentiation, collagen receptor activity, , interleukin-2 production, Fc-gamma receptor signaling pathway, positive regulation of bone res…	cellular_component, biological_process, molecular_function	GO:0031410, GO:0043226, GO:0007165, GO:0003674, GO:0005623, GO:0005576, GO:0005615, GO:0005575, GO:0005622, GO:0016192, GO:0006810, GO:0005737, GO:0005886, GO:0002376, GO:0048856, GO:0030154, GO:0008150, GO:0042592	cytoplasmic vesicle, organelle, signal transduction, molecular_function, cell, extracellular region, extracellular space, cellular_component, intracellular, vesicle-mediated transport, transport, cytoplasm, plasma membrane, immune system process, anatomical structure development, cell differentiation, biological_process, homeostatic process	Oscar	osteoclast associated receptor [Source:MGI Symbol;Acc:MGI:2179720]	GO:0016020, GO:0016021, GO:0005886, GO:0009986, GO:0005515, GO:0038065, GO:0030316, GO:0045780, GO:0072674, GO:0038064, GO:0032623, GO:0038094	membrane, integral component of membrane, plasma membrane, cell surface, protein binding, collagen-activated signaling pathway, osteoclast differentiation, positive regulation of bone resorption, multinuclear osteoclast differentiation, collagen receptor activity, interleukin-2 production, Fc-gamma receptor signaling pathway	cellular_component, molecular_function, biological_process	GO:0005575, GO:0003674, GO:0002376, GO:0048856, GO:0030154, GO:0007165, GO:0005623, GO:0042592, GO:0008150, GO:0005886	cellular_component, molecular_function, immune system process, anatomical structure development, cell differentiation, signal transduction, cell, homeostatic process, biological_process, plasma membrane	TRUE	FALSE	FALSE	FALSE	FALSE	FALSE	NA	NA	NA	NA	NA	NA	NA	NA	NA	NA	NA	NA	NA	NA
Acinar	ENSCAFG00000006415	5.59717e-225	1.56609e-220	5.94345	0.869	0.059	0.81	NA	NA	NA	NA	NA	NA	NA	NA	NA	NA	NA	NA	NA	NA	NA	NA	NA	NA	NA	NA	NA	NA	NA	NA	NA	NA	NA	NA	NA	NA	NA	NA	NA	NA	NA	NA	NA	NA	NA	NA	NA	NA
Acinar	ENSCAFG00000020083	2.00012e-204	5.59634e-200	8.125	1	0.102	0.898	NA	NA	NA	NA	NA	NA	NA	NA	NA	NA	NA	NA	NA	NA	NA	NA	NA	NA	NA	NA	NA	NA	NA	NA	NA	NA	NA	NA	NA	NA	NA	NA	NA	NA	NA	NA	NA	NA	NA	NA	NA	NA
Acinar	ZG16	5.7391e-167	1.6058e-162	7.21767	1	0.133	0.867	Zg16	ZG16	ENSMUSG00000049350	ENSG00000174992	ENSCAFG00000016953	GO:0030246, GO:0005796, GO:0042589, GO:0062023	carbohydrate binding, Golgi lumen, zymogen granule membrane, collagen-containing extracellular matrix	molecular_function, cellular_component	zymogen granule protein 16 [Source:VGNC Symbol;Acc:VGNC:48629]	zymogen granule protein 16 [Source:HGNC Symbol;Acc:HGNC:30961]	GO:0015031, GO:0030246, GO:0005794, GO:0005515, GO:0005576, GO:0031410, GO:0062023, GO:0005796, GO:0042589, GO:0060205	protein transport, carbohydrate binding, Golgi apparatus, protein binding, extracellular region, cytoplasmic vesicle, collagen-containing extracellular matrix, Golgi lumen, zymogen granule membrane, cytoplasmic vesicle lumen	biological_process, molecular_function, cellular_component	GO:0005737, GO:0006810, GO:0008150, GO:0043226, GO:0005794, GO:0005623, GO:0005575, GO:0005576, GO:0005622, GO:0031012, GO:0031410, GO:0003674	cytoplasm, transport, biological_process, organelle, Golgi apparatus, cell, cellular_component, extracellular region, intracellular, extracellular matrix, cytoplasmic vesicle, molecular_function	Zg16	zymogen granule protein 16 [Source:MGI Symbol;Acc:MGI:1916286]	GO:0005794, GO:0003674, GO:0008150, GO:0015031, GO:0031410, GO:0005576, GO:0030246, GO:0042589, GO:0062023, GO:0005796, GO:0060205	Golgi apparatus, molecular_function, biological_process, protein transport, cytoplasmic vesicle, extracellular region, carbohydrate binding, zymogen granule membrane, collagen-containing extracellular matrix, Golgi lumen, cytoplasmic vesicle lumen	cellular_component, molecular_function, biological_process	GO:0005575, GO:0005622, GO:0005576, GO:0005794, GO:0043226, GO:0006810, GO:0008150, GO:0005623, GO:0003674, GO:0005737, GO:0031410, GO:0031012	cellular_component, intracellular, extracellular region, Golgi apparatus, organelle, transport, biological_process, cell, molecular_function, cytoplasm, cytoplasmic vesicle, extracellular matrix	FALSE	FALSE	FALSE	FALSE	FALSE	FALSE	NA	NA	NA	NA	NA	NA	NA	NA	NA	NA	NA	NA	NA	NA
Acinar	PNLIP	1.48211e-162	4.14695e-158	8.38349	1	0.139	0.861	Pnlip	PNLIP	ENSMUSG00000046008	ENSG00000175535	ENSCAFG00000011815	GO:0005576, GO:0006629, GO:0016042, GO:0052689, GO:0004806, GO:0016298, GO:0030299, GO:0061365, GO:0005615	extracellular region, lipid metabolic process, lipid catabolic process, carboxylic ester hydrolase activity, triglyceride lipase activity, lipase activity, intestinal cholesterol absorption, positive regulation of triglyceride lipase activity, extracellular space	cellular_component, biological_process, molecular_function	pancreatic lipase [Source:VGNC Symbol;Acc:VGNC:44745]	pancreatic lipase [Source:HGNC Symbol;Acc:HGNC:9155]	GO:0046872, GO:0016787, GO:0006629, GO:0016042, GO:0005576, GO:0052689, GO:0005615, GO:0004806, GO:0016298, GO:0030299, GO:0061365	metal ion binding, hydrolase activity, lipid metabolic process, lipid catabolic process, extracellular region, carboxylic ester hydrolase activity, extracellular space, triglyceride lipase activity, lipase activity, intestinal cholesterol absorption, positive regulation of triglyceride lipase activity	molecular_function, biological_process, cellular_component	GO:0003674, GO:0008150, GO:0006810, GO:0006629, GO:0005575, GO:0005615, GO:0005576, GO:0043167, GO:0009056	molecular_function, biological_process, transport, lipid metabolic process, cellular_component, extracellular space, extracellular region, ion binding, catabolic process	Pnlip	pancreatic lipase [Source:MGI Symbol;Acc:MGI:97722]	GO:0046872, GO:0005615, GO:0016787, GO:0005576, GO:0006629, GO:0016042, GO:0009791, GO:0004806, GO:0052689, GO:0016298, GO:0030299, GO:0061365	metal ion binding, extracellular space, hydrolase activity, extracellular region, lipid metabolic process, lipid catabolic process, post-embryonic development, triglyceride lipase activity, carboxylic ester hydrolase activity, lipase activity, intestinal cholesterol absorption, positive regulation of triglyceride lipase activity	molecular_function, cellular_component, biological_process	GO:0003674, GO:0008150, GO:0006810, GO:0006629, GO:0005575, GO:0048856, GO:0005576, GO:0005615, GO:0009056, GO:0043167	molecular_function, biological_process, transport, lipid metabolic process, cellular_component, anatomical structure development, extracellular region, extracellular space, catabolic process, ion binding	FALSE	FALSE	FALSE	FALSE	TRUE	FALSE	NA	NA	NA	NA	NA	NA	NA	NA	NA	KEGG_GLYCEROLIPID_METABOLISM, REACTOME_METABOLISM_OF_STEROID_HORMONES_AND_VITAMINS_A_AND_D, REACTOME_LIPID_DIGESTION_MOBILIZATION_AND_TRANSPORT, REACTOME_METABOLISM_OF_LIPIDS_AND_LIPOPROTEINS	FALSE	FALSE	FALSE	NA
Acinar	CPA4	2.37854e-147	6.65515e-143	7.92114	1	0.159	0.841	Cpa4	CPA4	ENSMUSG00000039070	ENSG00000128510	ENSCAFG00000025473	GO:0008270, GO:0005615, GO:0006508, GO:0004181, GO:0004180	zinc ion binding, extracellular space, proteolysis, metallocarboxypeptidase activity, carboxypeptidase activity	molecular_function, cellular_component, biological_process	carboxypeptidase A4 [Source:VGNC Symbol;Acc:VGNC:39545]	carboxypeptidase A4 [Source:HGNC Symbol;Acc:HGNC:15740]	GO:0008270, GO:0006508, GO:0004181, GO:0004180, , GO:0046872, GO:0016787, GO:0008233, GO:0005576, GO:0008237, GO:0005615, GO:0005575, GO:0016573	zinc ion binding, proteolysis, metallocarboxypeptidase activity, carboxypeptidase activity, , metal ion binding, hydrolase activity, peptidase activity, extracellular region, metallopeptidase activity, extracellular space, cellular_component, histone acetylation	molecular_function, biological_process, , cellular_component	GO:0003674, GO:0008233, GO:0043167, GO:0008150, GO:0006464, GO:0051276, GO:0005575, GO:0005615, GO:0005576	molecular_function, peptidase activity, ion binding, biological_process, cellular protein modification process, chromosome organization, cellular_component, extracellular space, extracellular region	Cpa4	carboxypeptidase A4 [Source:MGI Symbol;Acc:MGI:1919041]	GO:0008270, GO:0046872, GO:0016787, GO:0008233, GO:0006508, GO:0005576, GO:0008237, GO:0004181, GO:0004180	zinc ion binding, metal ion binding, hydrolase activity, peptidase activity, proteolysis, extracellular region, metallopeptidase activity, metallocarboxypeptidase activity, carboxypeptidase activity	molecular_function, biological_process, cellular_component	GO:0043167, GO:0005575, GO:0005576, GO:0008233, GO:0003674, GO:0008150	ion binding, cellular_component, extracellular region, peptidase activity, molecular_function, biological_process	FALSE	FALSE	FALSE	FALSE	FALSE	FALSE	NA	NA	NA	NA	NA	NA	NA	NA	NA	NA	NA	NA	NA	blood protein measurement
Acinar	CEL	5.72418e-145	1.60163e-140	8.48548	1	0.163	0.837	Cel	CEL	ENSMUSG00000026818	ENSG00000170835	ENSCAFG00000019872	GO:0016787, GO:0006629, GO:0016788, GO:0038023, GO:0005887, GO:0098793, GO:0045202, GO:0004806, GO:0048488, GO:0009986, GO:0004771, GO:0042043, GO:0007158, GO:0050804, GO:0097104, GO:0097105, GO:0046514	hydrolase activity, lipid metabolic process, acting on ester bonds, signaling receptor activity, integral component of plasma membrane, presynapse, synapse, triglyceride lipase activity, synaptic vesicle endocytosis, cell surface, sterol esterase activity, neurexin family protein binding, neuron cell-cell adhesion, modulation of chemical synaptic transmission, postsynaptic membrane assembly, pres…	molecular_function, biological_process, cellular_component	carboxyl ester lipase [Source:VGNC Symbol;Acc:VGNC:39091]	carboxyl ester lipase [Source:HGNC Symbol;Acc:HGNC:1848]	GO:0016787, GO:0006629, GO:0016788, GO:0046514	hydrolase activity, lipid metabolic process, acting on ester bonds, ceramide catabolic process	molecular_function, biological_process	GO:0003674, GO:0009056, GO:0008150, GO:0034641, GO:0006629	molecular_function, catabolic process, biological_process, cellular nitrogen compound metabolic process, lipid metabolic process	Cel	carboxyl ester lipase [Source:MGI Symbol;Acc:MGI:88374]	GO:0005615, GO:0016787, GO:0005794, GO:0032991, GO:0005829, GO:0005737, GO:0005576, GO:0043231, GO:0006629, GO:0016042, GO:0098793, GO:0016788, GO:0044877, GO:0004622, GO:0045121, GO:0052689, GO:0042572, GO:0005791, GO:0030157, GO:0043208, GO:0006707, GO:0004806, GO:0042588, GO:0050253, GO:0046514, GO:0004771	extracellular space, hydrolase activity, Golgi apparatus, protein-containing complex, cytosol, cytoplasm, extracellular region, intracellular membrane-bounded organelle, lipid metabolic process, lipid catabolic process, presynapse, acting on ester bonds, protein-containing complex binding, lysophospholipase activity, membrane raft, carboxylic ester hydrolase activity, retinol metabolic process, r…	cellular_component, molecular_function, biological_process	GO:0005575, GO:0003674, GO:0005737, GO:0031410, GO:0032991, GO:0008289, GO:0006629, GO:0008150, GO:0005623, GO:0005615, GO:0005622, GO:0005576, GO:0043226, GO:0005794, GO:0005829, GO:0005783, GO:0044281, GO:0006810, GO:0034641, GO:0009056	cellular_component, molecular_function, cytoplasm, cytoplasmic vesicle, protein-containing complex, lipid binding, lipid metabolic process, biological_process, cell, extracellular space, intracellular, extracellular region, organelle, Golgi apparatus, cytosol, endoplasmic reticulum, small molecule metabolic process, transport, cellular nitrogen compound metabolic process, catabolic process	FALSE	TRUE	FALSE	FALSE	TRUE	FALSE	NA	NA	NA	NA	NA	NA	NA	NA	NA	KEGG_STEROID_BIOSYNTHESIS, KEGG_GLYCEROLIPID_METABOLISM, HALLMARK_PEROXISOME, HALLMARK_FATTY_ACID_METABOLISM	FALSE	FALSE	FALSE	NA
Acinar	PNLIPRP1	1.68876e-144	4.72514e-140	8.61027	1	0.163	0.837	Pnliprp1	PNLIPRP1	ENSMUSG00000042179	ENSG00000187021	ENSCAFG00000011852	GO:0046872, GO:0005576, GO:0006629, GO:0016042, GO:0052689, GO:0005509	metal ion binding, extracellular region, lipid metabolic process, lipid catabolic process, carboxylic ester hydrolase activity, calcium ion binding	molecular_function, cellular_component, biological_process	pancreatic lipase related protein 1 [Source:VGNC Symbol;Acc:VGNC:44746]	pancreatic lipase related protein 1 [Source:HGNC Symbol;Acc:HGNC:9156]	, GO:0006629, GO:0005576, GO:0052689, GO:0004806, GO:0046872, GO:0005509, GO:0016042	, lipid metabolic process, extracellular region, carboxylic ester hydrolase activity, triglyceride lipase activity, metal ion binding, calcium ion binding, lipid catabolic process	, biological_process, cellular_component, molecular_function	GO:0005576, GO:0005575, GO:0003674, GO:0008150, GO:0006629, GO:0043167, GO:0009056	extracellular region, cellular_component, molecular_function, biological_process, lipid metabolic process, ion binding, catabolic process	Pnliprp1	pancreatic lipase related protein 1 [Source:MGI Symbol;Acc:MGI:97723]	GO:0046872, GO:0005615, GO:0005576, GO:0006629, GO:0004806, GO:0052689, GO:0005509, GO:0016298	metal ion binding, extracellular space, extracellular region, lipid metabolic process, triglyceride lipase activity, carboxylic ester hydrolase activity, calcium ion binding, lipase activity	molecular_function, cellular_component, biological_process	GO:0005575, GO:0006629, GO:0008150, GO:0005615, GO:0005576, GO:0043167, GO:0003674	cellular_component, lipid metabolic process, biological_process, extracellular space, extracellular region, ion binding, molecular_function	FALSE	FALSE	FALSE	FALSE	TRUE	FALSE	NA	NA	NA	NA	NA	NA	NA	NA	NA	KEGG_GLYCEROLIPID_METABOLISM	FALSE	FALSE	FALSE	blood protein measurement
Acinar	ENSCAFG00000019801	1.50433e-130	4.20912e-126	3.91784	0.434	0.021	0.413	NA	NA	NA	NA	NA	NA	NA	NA	NA	NA	NA	NA	NA	NA	NA	NA	NA	NA	NA	NA	NA	NA	NA	NA	NA	NA	NA	NA	NA	NA	NA	NA	NA	NA	NA	NA	NA	NA	NA	NA	NA	NA
Acinar	SYCN	8.05581e-130	2.25402e-125	7.69386	1	0.189	0.811	Sycn	SYCN	ENSMUSG00000084174	ENSG00000179751	ENSCAFG00000005592	GO:0006887, GO:0030667	exocytosis, secretory granule membrane	biological_process, cellular_component	syncollin [Source:VGNC Symbol;Acc:VGNC:47017]	syncollin [Source:HGNC Symbol;Acc:HGNC:18442]	GO:0016020, GO:0006887, GO:0031410, GO:0030667, GO:0030658	membrane, exocytosis, cytoplasmic vesicle, secretory granule membrane, transport vesicle membrane	cellular_component, biological_process	GO:0005622, GO:0005623, GO:0005575, GO:0031410, GO:0043226, GO:0006810, GO:0016192, GO:0008150, GO:0005737	intracellular, cell, cellular_component, cytoplasmic vesicle, organelle, transport, vesicle-mediated transport, biological_process, cytoplasm	Sycn	syncollin [Source:MGI Symbol;Acc:MGI:1915666]	GO:0016020, GO:0031410, GO:0030667, GO:0006887, GO:0030658	membrane, cytoplasmic vesicle, secretory granule membrane, exocytosis, transport vesicle membrane	cellular_component, biological_process	GO:0005623, GO:0043226, GO:0006810, GO:0016192, GO:0008150, GO:0005575, GO:0005737, GO:0031410, GO:0005622	cell, organelle, transport, vesicle-mediated transport, biological_process, cellular_component, cytoplasm, cytoplasmic vesicle, intracellular	FALSE	FALSE	FALSE	FALSE	FALSE	FALSE	NA	NA	NA	NA	NA	NA	NA	NA	NA	NA	NA	NA	NA	NA
Acinar	F2	6.82888e-127	1.91072e-122	3.49875	0.253	0.006	0.247	F2	F2	ENSMUSG00000027249	ENSG00000180210	ENSCAFG00000009122	GO:0005576, GO:0005509, GO:0016787, GO:0008233, GO:0006508, GO:0007596, GO:0004252, GO:0008236, GO:0006953, GO:0007599, GO:0001530, GO:0005102, GO:0008047, GO:0008201, GO:0070053, GO:0001934, GO:0007166, GO:0008284, GO:0008360, GO:0009611, GO:0010468, GO:0014068, GO:0030168, GO:0030194, GO:0030307, GO:0032967, GO:0042730, GO:0045861, GO:0048712, GO:0051281, GO:0051480, GO:0051838, GO:0061844, GO:…	extracellular region, calcium ion binding, hydrolase activity, peptidase activity, proteolysis, blood coagulation, serine-type endopeptidase activity, serine-type peptidase activity, acute-phase response, hemostasis, lipopolysaccharide binding, signaling receptor binding, enzyme activator activity, heparin binding, thrombospondin receptor activity, positive regulation of protein phosphorylation, …	cellular_component, molecular_function, biological_process	coagulation factor II, thrombin [Source:VGNC Symbol;Acc:VGNC:40547]	coagulation factor II, thrombin [Source:HGNC Symbol;Acc:HGNC:3535]	GO:0005615, GO:0046427, GO:0001934, GO:0016787, GO:0005509, GO:0010469, GO:0005576, GO:0005515, GO:0008233, GO:0006508, GO:0004252, GO:0008236, GO:0007596, GO:0030449, GO:0005886, GO:0008201, GO:0070062, GO:0044267, GO:0072562, GO:2000379, GO:0062023, GO:0007186, GO:0005102, GO:0061844, GO:0006953, GO:0007275, GO:0001530, GO:0007599, GO:0030168, GO:0005788, GO:0006888, GO:0005796, GO:0009897, GO:…	extracellular space, positive regulation of JAK-STAT cascade, positive regulation of protein phosphorylation, hydrolase activity, calcium ion binding, regulation of signaling receptor activity, extracellular region, protein binding, peptidase activity, proteolysis, serine-type endopeptidase activity, serine-type peptidase activity, blood coagulation, regulation of complement activation, plasma me…	cellular_component, biological_process, molecular_function	GO:0005576, GO:0005615, GO:0005622, GO:0005623, GO:0008233, GO:0005575, GO:0043167, GO:0000902, GO:0008150, GO:0048856, GO:0003674, GO:0008289, GO:0040007, GO:0006464, GO:0002376, GO:0006950, GO:0005886, GO:0006810, GO:0006629, GO:0042592, GO:0016192, GO:0043226, GO:0005794, GO:0005783, GO:0005737, GO:0044403, GO:0031012, GO:0055085, GO:0008283, GO:0009058, GO:0030154, GO:0051604, GO:0007165, GO:…	extracellular region, extracellular space, intracellular, cell, peptidase activity, cellular_component, ion binding, cell morphogenesis, biological_process, anatomical structure development, molecular_function, lipid binding, growth, cellular protein modification process, immune system process, response to stress, plasma membrane, transport, lipid metabolic process, homeostatic process, vesicle-m…	F2	coagulation factor II [Source:MGI Symbol;Acc:MGI:88380]	, GO:0005615, GO:0009897, GO:0016787, GO:0005509, GO:0008201, GO:0010468, GO:0005515, GO:0008233, GO:0006508, GO:0005576, GO:0004252, GO:0001934, GO:0008236, GO:0007596, GO:0006953, GO:0005102, GO:0061844, GO:0009611, GO:0062023, GO:0008360, GO:0051480, GO:0007599, GO:0014068, GO:0007166, GO:0008284, GO:0030307, GO:0032967, GO:0042730, GO:0072378, GO:0051281, GO:0030168, GO:0008047, GO:0070053, G…	, extracellular space, external side of plasma membrane, hydrolase activity, calcium ion binding, heparin binding, regulation of gene expression, protein binding, peptidase activity, proteolysis, extracellular region, serine-type endopeptidase activity, positive regulation of protein phosphorylation, serine-type peptidase activity, blood coagulation, acute-phase response, signaling receptor bindi…	, cellular_component, molecular_function, biological_process	GO:0005576, GO:0005575, GO:0006950, GO:0008150, GO:0003674, GO:0008233, GO:0043167, GO:0005615, GO:0007165, GO:0006464, GO:0002376, GO:0008289, GO:0040007, GO:0005886, GO:0000902, GO:0048856, GO:0055085, GO:0031012, GO:0044403, GO:0009058, GO:0030154, GO:0008283, GO:0030234, GO:0006629, GO:0006810, GO:0042592, GO:0005623	extracellular region, cellular_component, response to stress, biological_process, molecular_function, peptidase activity, ion binding, extracellular space, signal transduction, cellular protein modification process, immune system process, lipid binding, growth, plasma membrane, cell morphogenesis, anatomical structure development, transmembrane transport, extracellular matrix, symbiont process, b…	TRUE	FALSE	FALSE	FALSE	TRUE	TRUE	NA	NA	NA	NA	NA	NA	NA	NA	NA	KEGG_COMPLEMENT_AND_COAGULATION_CASCADES, KEGG_REGULATION_OF_ACTIN_CYTOSKELETON, KEGG_NEUROACTIVE_LIGAND_RECEPTOR_INTERACTION, HALLMARK_COAGULATION, HALLMARK_COMPLEMENT, HALLMARK_APOPTOSIS, HALLMARK_ALLOGRAFT_REJECTION, BIOCARTA_FIBRINOLYSIS_PATHWAY, BIOCARTA_PAR1_PATHWAY, BIOCARTA_BIOPEPTIDES_PATHWAY, BIOCARTA_PLATELETAPP_PATHWAY, BIOCARTA_AMI_PATHWAY, BIOCARTA_EXTRINSIC_PATHWAY, BIOCARTA_SPPA_P…	TRUE	TRUE	FALSE	schizophrenia, autism spectrum disorder,intraocular pressure measurement,Ischemic stroke, venous thromboembolism, stroke, Abnormal thrombosis, deep vein thrombosis, pulmonary embolism,venous thromboembolism,high density lipoprotein cholesterol measurement,prothrombin time measurement,blood protein measurement
Acinar	PLA2G1B	4.88195e-123	1.36597e-118	7.3159	1	0.204	0.796	Pla2g1b	PLA2G1B	ENSMUSG00000029522	ENSG00000170890	ENSCAFG00000010263	GO:0005509, GO:0005576, GO:0016787, GO:0006629, GO:0016042, GO:0006644, GO:0004623, GO:0050482, GO:0102567, GO:0102568, GO:0050830, GO:0046872, GO:0032869, GO:0045944, GO:0035556, GO:0005102, GO:0008284, GO:0051092, GO:0005543, GO:0019370, GO:0000187, GO:0030593, GO:0006633, GO:0046470, GO:0061844, GO:0047498, GO:0048146, GO:0002227, GO:0002446, GO:0010524, GO:0019731, GO:0032637, GO:0046324, GO:…	calcium ion binding, extracellular region, hydrolase activity, lipid metabolic process, lipid catabolic process, phospholipid metabolic process, phospholipase A2 activity, arachidonic acid secretion, phospholipase A2 activity (consuming 1,2-dipalmitoylphosphatidylcholine), phospholipase A2 activity consuming 1,2-dioleoylphosphatidylethanolamine), defense response to Gram-positive bacterium, metal…	molecular_function, cellular_component, biological_process	phospholipase A2 group IB [Source:VGNC Symbol;Acc:VGNC:44622]	phospholipase A2 group IB [Source:HGNC Symbol;Acc:HGNC:9030]	GO:0005615, GO:0050714, GO:0008284, GO:0045944, GO:0048146, GO:0032869, GO:0046872, GO:0005829, GO:0016787, GO:0005509, GO:0006629, GO:0016042, GO:0005576, GO:0004623, GO:0102567, GO:0102568, GO:0006644, GO:0050482, GO:0030593, GO:0035556, GO:0005102, GO:0002227, GO:0019731, GO:0050830, GO:0061844, GO:0051092, GO:0009986, GO:0007165, GO:0000187, GO:0005543, GO:0019370, GO:0006654, GO:0047498, GO:…	extracellular space, positive regulation of protein secretion, positive regulation of cell proliferation, positive regulation of transcription by RNA polymerase II, positive regulation of fibroblast proliferation, cellular response to insulin stimulus, metal ion binding, cytosol, hydrolase activity, calcium ion binding, lipid metabolic process, lipid catabolic process, extracellular region, phosp…	cellular_component, biological_process, molecular_function	GO:0005737, GO:0005829, GO:0034641, GO:0042592, GO:0006629, GO:0044281, GO:0009058, GO:0005575, GO:0008289, GO:0043167, GO:0005623, GO:0005622, GO:0005576, GO:0005615, GO:0006810, GO:0002376, GO:0006950, GO:0006464, GO:0007165, GO:0008150, GO:0003674, GO:0048870, GO:0055085, GO:0009056, GO:0008283, GO:0040011, GO:0007010, GO:0031410, GO:0043226	cytoplasm, cytosol, cellular nitrogen compound metabolic process, homeostatic process, lipid metabolic process, small molecule metabolic process, biosynthetic process, cellular_component, lipid binding, ion binding, cell, intracellular, extracellular region, extracellular space, transport, immune system process, response to stress, cellular protein modification process, signal transduction, biolo…	Pla2g1b	phospholipase A2, group IB, pancreas [Source:MGI Symbol;Acc:MGI:101842]	GO:0016787, GO:0005509, GO:0005576, GO:0016042, GO:0006629, GO:0004623, GO:0006644, GO:0050482, GO:0102567, GO:0102568, , GO:0046872, GO:0005615, GO:0005829, GO:0009986, GO:0019731, GO:0050830, GO:0030141, GO:0048146, GO:0005102, GO:0061844, GO:0008284, GO:0006633, GO:0002227, GO:0046470, GO:0009395, GO:0047498	hydrolase activity, calcium ion binding, extracellular region, lipid catabolic process, lipid metabolic process, phospholipase A2 activity, phospholipid metabolic process, arachidonic acid secretion, phospholipase A2 activity (consuming 1,2-dipalmitoylphosphatidylcholine), phospholipase A2 activity consuming 1,2-dioleoylphosphatidylethanolamine), , metal ion binding, extracellular space, cytosol,…	molecular_function, cellular_component, biological_process	GO:0003674, GO:0005575, GO:0005576, GO:0043167, GO:0009056, GO:0006629, GO:0008150, GO:0006810, GO:0044281, GO:0008283, GO:0005615, GO:0005622, GO:0005623, GO:0031410, GO:0043226, GO:0005829, GO:0002376, GO:0006950, GO:0005737, GO:0009058	molecular_function, cellular_component, extracellular region, ion binding, catabolic process, lipid metabolic process, biological_process, transport, small molecule metabolic process, cell proliferation, extracellular space, intracellular, cell, cytoplasmic vesicle, organelle, cytosol, immune system process, response to stress, cytoplasm, biosynthetic process	TRUE	FALSE	FALSE	FALSE	TRUE	TRUE	NA	NA	NA	NA	NA	NA	NA	NA	NA	KEGG_ALPHA_LINOLENIC_ACID_METABOLISM, KEGG_LINOLEIC_ACID_METABOLISM, KEGG_ETHER_LIPID_METABOLISM, KEGG_ARACHIDONIC_ACID_METABOLISM, KEGG_GLYCEROPHOSPHOLIPID_METABOLISM, KEGG_VEGF_SIGNALING_PATHWAY, KEGG_LONG_TERM_DEPRESSION, KEGG_FC_EPSILON_RI_SIGNALING_PATHWAY, KEGG_GNRH_SIGNALING_PATHWAY, KEGG_VASCULAR_SMOOTH_MUSCLE_CONTRACTION, KEGG_MAPK_SIGNALING_PATHWAY, REACTOME_ACYL_CHAIN_REMODELLING_OF_PI…	TRUE	FALSE	FALSE	NA
Acinar	GCAT	9.3011e-120	2.60245e-115	3.99257	0.283	0.009	0.274	NA	GCAT	ENSMUSG00000116378, ENSMUSG00000006378	ENSG00000100116	ENSCAFG00000001456	GO:0003824, GO:0030170, GO:0009058, GO:0016740, GO:0008890, GO:0006567, GO:0005654, GO:0005739, GO:0016607	catalytic activity, pyridoxal phosphate binding, biosynthetic process, transferase activity, glycine C-acetyltransferase activity, threonine catabolic process, nucleoplasm, mitochondrion, nuclear speck	molecular_function, biological_process, cellular_component	glycine C-acetyltransferase [Source:VGNC Symbol;Acc:VGNC:41138]	glycine C-acetyltransferase [Source:HGNC Symbol;Acc:HGNC:4188]	GO:0005634, GO:0016607, GO:0005654, GO:0016740, GO:0005739, GO:0003824, GO:0016746, GO:0009058, GO:0030170, GO:0008890, GO:0006567, GO:0005743, GO:0006520, GO:0019518	nucleus, nuclear speck, nucleoplasm, transferase activity, mitochondrion, catalytic activity, transferring acyl groups, biosynthetic process, pyridoxal phosphate binding, glycine C-acetyltransferase activity, threonine catabolic process, mitochondrial inner membrane, cellular amino acid metabolic process, L-threonine catabolic process to glycine	cellular_component, molecular_function, biological_process	GO:0006520, GO:0009056, GO:0044281, GO:0043226, GO:0005654, GO:0005739, GO:0005737, GO:0003674, GO:0008150, GO:0016746, GO:0009058, GO:0043167, GO:0005623, GO:0005634, GO:0005622, GO:0005575	cellular amino acid metabolic process, catabolic process, small molecule metabolic process, organelle, nucleoplasm, mitochondrion, cytoplasm, molecular_function, biological_process, transferase activity, transferring acyl groups, biosynthetic process, ion binding, cell, nucleus, intracellular, cellular_component	NA	NA	NA	NA	NA	NA	NA	FALSE	FALSE	FALSE	FALSE	TRUE	FALSE	NA	NA	NA	NA	NA	NA	NA	NA	NA	KEGG_GLYCINE_SERINE_AND_THREONINE_METABOLISM	FALSE	FALSE	FALSE	NA
Acinar	ENSCAFG00000014733	8.16851e-111	2.28555e-106	7.9151	1	0.239	0.761	NA	NA	NA	NA	NA	NA	NA	NA	NA	NA	NA	NA	NA	NA	NA	NA	NA	NA	NA	NA	NA	NA	NA	NA	NA	NA	NA	NA	NA	NA	NA	NA	NA	NA	NA	NA	NA	NA	NA	NA	NA	NA
Acinar	ENSCAFG00000020084	4.33708e-97	1.21351e-92	7.79823	1	0.294	0.706	NA	NA	NA	NA	NA	NA	NA	NA	NA	NA	NA	NA	NA	NA	NA	NA	NA	NA	NA	NA	NA	NA	NA	NA	NA	NA	NA	NA	NA	NA	NA	NA	NA	NA	NA	NA	NA	NA	NA	NA	NA	NA
Acinar	CTRC	2.54362e-90	7.11704e-86	7.77908	1	0.332	0.668	NA	NA	NA	NA	NA	NA	NA	NA	NA	NA	NA	NA	NA	NA	NA	NA	NA	NA	NA	NA	NA	NA	NA	NA	NA	NA	NA	NA	NA	NA	NA	NA	NA	NA	NA	NA	NA	NA	NA	NA	NA	NA
Acinar	ENSCAFG00000014481	6.24734e-90	1.74801e-85	8.27893	1	0.335	0.665	NA	NA	NA	NA	NA	NA	NA	NA	NA	NA	NA	NA	NA	NA	NA	NA	NA	NA	NA	NA	NA	NA	NA	NA	NA	NA	NA	NA	NA	NA	NA	NA	NA	NA	NA	NA	NA	NA	NA	NA	NA	NA
Acinar	CLPS	2.07607e-81	5.80885e-77	7.21188	1	0.402	0.598	Clps	CLPS	ENSMUSG00000024225	ENSG00000137392	ENSCAFG00000001349	GO:0005576, GO:0006629, GO:0043085, GO:0016042, GO:0008047, GO:0007586, GO:0032094, GO:0009617	extracellular region, lipid metabolic process, positive regulation of catalytic activity, lipid catabolic process, enzyme activator activity, digestion, response to food, response to bacterium	cellular_component, biological_process, molecular_function	colipase [Source:VGNC Symbol;Acc:VGNC:54934]	colipase [Source:HGNC Symbol;Acc:HGNC:2085]	GO:0005576, GO:0006629, GO:0016042, GO:0008047, GO:0043085, GO:0007586, GO:0032094, GO:0009617	extracellular region, lipid metabolic process, lipid catabolic process, enzyme activator activity, positive regulation of catalytic activity, digestion, response to food, response to bacterium	cellular_component, biological_process, molecular_function	GO:0005575, GO:0003674, GO:0005576, GO:0006629, GO:0008150, GO:0009056, GO:0030234	cellular_component, molecular_function, extracellular region, lipid metabolic process, biological_process, catabolic process, enzyme regulator activity	Clps	colipase, pancreatic [Source:MGI Symbol;Acc:MGI:88421]	GO:0005576, GO:0008047, GO:0007586, GO:0016042, GO:0006629, GO:0009617, GO:0043085	extracellular region, enzyme activator activity, digestion, lipid catabolic process, lipid metabolic process, response to bacterium, positive regulation of catalytic activity	cellular_component, molecular_function, biological_process	GO:0030234, GO:0009056, GO:0005576, GO:0005575, GO:0003674, GO:0006629, GO:0008150	enzyme regulator activity, catabolic process, extracellular region, cellular_component, molecular_function, lipid metabolic process, biological_process	FALSE	FALSE	FALSE	FALSE	TRUE	FALSE	NA	NA	NA	NA	NA	NA	NA	NA	NA	HALLMARK_KRAS_SIGNALING_DN, REACTOME_METABOLISM_OF_STEROID_HORMONES_AND_VITAMINS_A_AND_D, REACTOME_LIPID_DIGESTION_MOBILIZATION_AND_TRANSPORT, REACTOME_METABOLISM_OF_LIPIDS_AND_LIPOPROTEINS	TRUE	FALSE	FALSE	blood protein measurement
Acinar	ENSCAFG00000003818	5.6058e-79	1.5685e-74	7.26294	1	0.405	0.595	NA	NA	NA	NA	NA	NA	NA	NA	NA	NA	NA	NA	NA	NA	NA	NA	NA	NA	NA	NA	NA	NA	NA	NA	NA	NA	NA	NA	NA	NA	NA	NA	NA	NA	NA	NA	NA	NA	NA	NA	NA	NA
Acinar	FKBP11	8.05259e-57	2.25311e-52	2.68083	0.424	0.049	0.375	Fkbp11	FKBP11	ENSMUSG00000003355	ENSG00000134285	ENSCAFG00000008795	GO:0016020, GO:0016021, GO:0016853, GO:0003755, GO:0000413	membrane, integral component of membrane, isomerase activity, peptidyl-prolyl cis-trans isomerase activity, protein peptidyl-prolyl isomerization	cellular_component, molecular_function, biological_process	FK506 binding protein 11 [Source:VGNC Symbol;Acc:VGNC:40887]	FK506 binding protein 11 [Source:HGNC Symbol;Acc:HGNC:18624]	, GO:0016020, GO:0016021, GO:0016853, GO:0003755, GO:0000413	, membrane, integral component of membrane, isomerase activity, peptidyl-prolyl cis-trans isomerase activity, protein peptidyl-prolyl isomerization	, cellular_component, molecular_function, biological_process	GO:0003674, GO:0006464, GO:0008150, GO:0005575, GO:0016853	molecular_function, cellular protein modification process, biological_process, cellular_component, isomerase activity	Fkbp11	FK506 binding protein 11 [Source:MGI Symbol;Acc:MGI:1913370]	, GO:0016020, GO:0016021, GO:0003755, GO:0016853, GO:0000413	, membrane, integral component of membrane, peptidyl-prolyl cis-trans isomerase activity, isomerase activity, protein peptidyl-prolyl isomerization	, cellular_component, molecular_function, biological_process	GO:0006464, GO:0008150, GO:0005575, GO:0016853, GO:0003674	cellular protein modification process, biological_process, cellular_component, isomerase activity, molecular_function	FALSE	FALSE	FALSE	FALSE	FALSE	FALSE	NA	NA	NA	NA	NA	NA	NA	NA	NA	NA	NA	NA	NA	heel bone mineral density
Acinar	MT1E	2.58913e-31	7.24439e-27	0.987975	0.434	0.084	0.35	Mt1	NA	ENSMUSG00000031765	ENSG00000169715, ENSG00000205364, ENSG00000205362, ENSG00000169688, ENSG00000198417, ENSG00000125144, ENSG00000205358, ENSG00000187193, ENSG00000244020	ENSCAFG00000009110	GO:0046872, GO:0005634, GO:0005737, GO:0006882, GO:0010273, GO:0071276, GO:0071280, GO:0071294	metal ion binding, nucleus, cytoplasm, cellular zinc ion homeostasis, detoxification of copper ion, cellular response to cadmium ion, cellular response to copper ion, cellular response to zinc ion	molecular_function, cellular_component, biological_process	metallothionein 1E [Source:NCBI gene;Acc:403800]	NA	NA	NA	NA	NA	NA	Mt1	metallothionein 1 [Source:MGI Symbol;Acc:MGI:97171]	GO:0046872, GO:0005507, GO:0005634, GO:0005829, GO:0005737, GO:0008270, GO:0048471, GO:0005764, GO:0043524, GO:0007263, GO:0006882, GO:0010273, GO:0045926, GO:0006875, GO:0071247, GO:0071294, GO:0036018, GO:0071276	metal ion binding, copper ion binding, nucleus, cytosol, cytoplasm, zinc ion binding, perinuclear region of cytoplasm, lysosome, negative regulation of neuron apoptotic process, nitric oxide mediated signal transduction, cellular zinc ion homeostasis, detoxification of copper ion, negative regulation of growth, cellular metal ion homeostasis, cellular response to chromate, cellular response to zi…	molecular_function, cellular_component, biological_process	GO:0005634, GO:0008219, GO:0008150, GO:0042592, GO:0007165, GO:0006950, GO:0043167, GO:0003674, GO:0040007, GO:0005829, GO:0005764, GO:0005623, GO:0005737, GO:0005773, GO:0043226, GO:0005575, GO:0005622	nucleus, cell death, biological_process, homeostatic process, signal transduction, response to stress, ion binding, molecular_function, growth, cytosol, lysosome, cell, cytoplasm, vacuole, organelle, cellular_component, intracellular	FALSE	FALSE	FALSE	FALSE	FALSE	FALSE	NA	NA	NA	NA	NA	NA	NA	NA	NA	NA	NA	NA	NA	NA
Acinar	GAMT	5.81596e-23	1.62731e-18	0.816369	0.495	0.125	0.37	Gamt	GAMT	ENSMUSG00000020150	ENSG00000130005	ENSCAFG00000019500	GO:0005634, GO:0005737, GO:0032259, GO:0008757, GO:0046498, GO:0046500, GO:0030731, GO:0006601, GO:0007283, GO:0009887, GO:0040014	nucleus, cytoplasm, methylation, S-adenosylmethionine-dependent methyltransferase activity, S-adenosylhomocysteine metabolic process, S-adenosylmethionine metabolic process, guanidinoacetate N-methyltransferase activity, creatine biosynthetic process, spermatogenesis, animal organ morphogenesis, regulation of multicellular organism growth	cellular_component, biological_process, molecular_function	guanidinoacetate N-methyltransferase [Source:VGNC Symbol;Acc:VGNC:41104]	guanidinoacetate N-methyltransferase [Source:HGNC Symbol;Acc:HGNC:4136]	GO:0008168, GO:0016740, GO:0032259, GO:0005634, GO:0005737, GO:0030731, GO:0005829, GO:0006936, GO:0006600, GO:0008757, GO:0006601, GO:0046498, GO:0046500, , GO:0007283, GO:0009887, GO:0040014	methyltransferase activity, transferase activity, methylation, nucleus, cytoplasm, guanidinoacetate N-methyltransferase activity, cytosol, muscle contraction, creatine metabolic process, S-adenosylmethionine-dependent methyltransferase activity, creatine biosynthetic process, S-adenosylhomocysteine metabolic process, S-adenosylmethionine metabolic process, , spermatogenesis, animal organ morphoge…	molecular_function, biological_process, cellular_component	GO:0005623, GO:0005622, GO:0005575, GO:0005634, GO:0043226, GO:0003674, GO:0008150, GO:0005829, GO:0034641, GO:0051186, GO:0006790, GO:0009058, GO:0044281, GO:0006520, GO:0005737, GO:0008168, GO:0040007, GO:0048856, GO:0000003	cell, intracellular, cellular_component, nucleus, organelle, molecular_function, biological_process, cytosol, cellular nitrogen compound metabolic process, cofactor metabolic process, sulfur compound metabolic process, biosynthetic process, small molecule metabolic process, cellular amino acid metabolic process, cytoplasm, methyltransferase activity, growth, anatomical structure development, repr…	Gamt	guanidinoacetate methyltransferase [Source:MGI Symbol;Acc:MGI:1098221]	GO:0016740, GO:0042803, GO:0042995, GO:0007283, GO:0008168, GO:0032259, GO:0005829, GO:0008757, GO:0040014, GO:0009887, GO:0005902, GO:0006601, GO:0046498, GO:0046500, GO:0030731	transferase activity, protein homodimerization activity, cell projection, spermatogenesis, methyltransferase activity, methylation, cytosol, S-adenosylmethionine-dependent methyltransferase activity, regulation of multicellular organism growth, animal organ morphogenesis, microvillus, creatine biosynthetic process, S-adenosylhomocysteine metabolic process, S-adenosylmethionine metabolic process, …	molecular_function, cellular_component, biological_process	GO:0005622, GO:0048856, GO:0005829, GO:0003674, GO:0044281, GO:0034641, GO:0000003, GO:0008150, GO:0005575, GO:0006790, GO:0051186, GO:0006520, GO:0009058, GO:0005737, GO:0005623, GO:0040007, GO:0008168	intracellular, anatomical structure development, cytosol, molecular_function, small molecule metabolic process, cellular nitrogen compound metabolic process, reproduction, biological_process, cellular_component, sulfur compound metabolic process, cofactor metabolic process, cellular amino acid metabolic process, biosynthetic process, cytoplasm, cell, growth, methyltransferase activity	TRUE	FALSE	FALSE	FALSE	TRUE	FALSE	NA	NA	NA	NA	NA	NA	NA	NA	NA	KEGG_GLYCINE_SERINE_AND_THREONINE_METABOLISM, KEGG_ARGININE_AND_PROLINE_METABOLISM, HALLMARK_KRAS_SIGNALING_DN, HALLMARK_APICAL_JUNCTION, REACTOME_METABOLISM_OF_AMINO_ACIDS_AND_DERIVATIVES	TRUE	FALSE	FALSE	NA
Acinar	MMP23B	8.93845e-21	2.50098e-16	1.05467	0.293	0.056	0.237	NA	NA	NA	NA	NA	NA	NA	NA	NA	NA	NA	NA	NA	NA	NA	NA	NA	NA	NA	NA	NA	NA	NA	NA	NA	NA	NA	NA	NA	NA	NA	NA	NA	NA	NA	NA	NA	NA	NA	NA	NA	NA
Acinar	NUPR1	6.91548e-20	1.93495e-15	1.59058	0.485	0.147	0.338	Nupr1	NUPR1	ENSMUSG00000030717	ENSG00000176046	ENSCAFG00000017130	GO:0005634, GO:0008285, GO:0045786, GO:0003677, GO:0003682, GO:0002526, GO:0006473, GO:0008283, GO:0008584, GO:0009636, GO:0031401, GO:0035914, GO:0042771, GO:0043065, GO:0048147, GO:0065003, GO:2000194, GO:0005829, GO:0032993	nucleus, negative regulation of cell proliferation, negative regulation of cell cycle, DNA binding, chromatin binding, acute inflammatory response, protein acetylation, cell proliferation, male gonad development, response to toxic substance, positive regulation of protein modification process, skeletal muscle cell differentiation, intrinsic apoptotic signaling pathway in response to DNA damage by…	cellular_component, biological_process, molecular_function	nuclear protein 1, transcriptional regulator [Source:VGNC Symbol;Acc:VGNC:54052]	nuclear protein 1, transcriptional regulator [Source:HGNC Symbol;Acc:HGNC:29990]	GO:0005634, GO:0005829, GO:0003677, GO:0005515, GO:0008283, GO:0008285, GO:0045786, GO:0032993, , GO:0003682, GO:0002526, GO:0006473, GO:0008584, GO:0009636, GO:0031401, GO:0035914, GO:0042771, GO:0043065, GO:0048147, GO:0065003, GO:2000194	nucleus, cytosol, DNA binding, protein binding, cell proliferation, negative regulation of cell proliferation, negative regulation of cell cycle, protein-DNA complex, , chromatin binding, acute inflammatory response, protein acetylation, male gonad development, response to toxic substance, positive regulation of protein modification process, skeletal muscle cell differentiation, intrinsic apoptot…	cellular_component, molecular_function, biological_process	GO:0005829, GO:0005737, GO:0005622, GO:0005634, GO:0043226, GO:0003677, GO:0005623, GO:0005575, GO:0003674, GO:0032991, GO:0008283, GO:0007049, GO:0008150, GO:0000003, GO:0006950, GO:0006464, GO:0022607, GO:0030154, GO:0065003, GO:0008219, GO:0007165, GO:0048856	cytosol, cytoplasm, intracellular, nucleus, organelle, DNA binding, cell, cellular_component, molecular_function, protein-containing complex, cell proliferation, cell cycle, biological_process, reproduction, response to stress, cellular protein modification process, cellular component assembly, cell differentiation, protein-containing complex assembly, cell death, signal transduction, anatomical …	Nupr1	nuclear protein transcription regulator 1 [Source:MGI Symbol;Acc:MGI:1891834]	, GO:0003677, GO:0005634, GO:0005829, GO:0003682, GO:0035914, GO:0009636, GO:0043065, GO:0065003, GO:0008283, GO:0006473, GO:0042771, GO:0032993, GO:0008584, GO:0048147, GO:0045786, GO:0002526, GO:0031401, GO:2000194	, DNA binding, nucleus, cytosol, chromatin binding, skeletal muscle cell differentiation, response to toxic substance, positive regulation of apoptotic process, protein-containing complex assembly, cell proliferation, protein acetylation, intrinsic apoptotic signaling pathway in response to DNA damage by p53 class mediator, protein-DNA complex, male gonad development, negative regulation of fibro…	, molecular_function, cellular_component, biological_process	GO:0006464, GO:0008219, GO:0022607, GO:0008283, GO:0005634, GO:0043226, GO:0005737, GO:0030154, GO:0032991, GO:0065003, GO:0003677, GO:0005575, GO:0005829, GO:0000003, GO:0008150, GO:0003674, GO:0006950, GO:0005622, GO:0005623, GO:0048856, GO:0007049, GO:0007165	cellular protein modification process, cell death, cellular component assembly, cell proliferation, nucleus, organelle, cytoplasm, cell differentiation, protein-containing complex, protein-containing complex assembly, DNA binding, cellular_component, cytosol, reproduction, biological_process, molecular_function, response to stress, intracellular, cell, anatomical structure development, cell cycle…	FALSE	FALSE	FALSE	FALSE	FALSE	TRUE	NA	NA	NA	NA	NA	NA	NA	NA	NA	HALLMARK_MTORC1_SIGNALING, HALLMARK_P53_PATHWAY	TRUE	FALSE	FALSE	NA
Acinar	DPEP1	1.79024e-11	5.0091e-07	0.616667	0.333	0.103	0.23	Dpep1	DPEP1	ENSMUSG00000019278	ENSG00000015413	ENSCAFG00000019824	GO:0005886, GO:0016020, GO:0046872, GO:0016787, GO:0008233, GO:0006508, GO:0030336, GO:0043027, GO:0006915, GO:0043066, GO:0043154, GO:0016805, GO:0008237, GO:0008270, GO:0008235, GO:0008239, GO:0070573, GO:0072341, GO:0016999, GO:0035690, GO:0050667, GO:0005634, GO:0030054, GO:0031225, GO:0045177	plasma membrane, membrane, metal ion binding, hydrolase activity, peptidase activity, proteolysis, negative regulation of cell migration, cysteine-type endopeptidase inhibitor activity involved in apoptotic process, apoptotic process, negative regulation of apoptotic process, negative regulation of cysteine-type endopeptidase activity involved in apoptotic process, dipeptidase activity, metallope…	cellular_component, molecular_function, biological_process	dipeptidase 1 [Source:VGNC Symbol;Acc:VGNC:49599]	dipeptidase 1 [Source:HGNC Symbol;Acc:HGNC:3002]	GO:0016020, GO:0046872, GO:0016787, GO:0008233, GO:0006508, GO:0008237, GO:0016805, GO:0031225, , GO:0005634, GO:0008270, GO:0005886, GO:0030054, GO:0042995, GO:0005515, GO:0005615, GO:0006915, GO:0008235, GO:0008239, GO:0070062, GO:0006805, GO:0016324, GO:0043066, GO:0035690, GO:0043154, GO:0031528, GO:0030336, GO:0006749, GO:0034235, GO:0071277, GO:0043027, GO:0045177, GO:0006691, GO:0070573, G…	membrane, metal ion binding, hydrolase activity, peptidase activity, proteolysis, metallopeptidase activity, dipeptidase activity, anchored component of membrane, , nucleus, zinc ion binding, plasma membrane, cell junction, cell projection, protein binding, extracellular space, apoptotic process, metalloexopeptidase activity, dipeptidyl-peptidase activity, extracellular exosome, xenobiotic metabo…	cellular_component, molecular_function, biological_process	GO:0008233, GO:0043167, GO:0008150, GO:0005575, GO:0003674, GO:0006950, GO:0006520, GO:0006790, GO:0044281, GO:0034641, GO:0005886, GO:0051186, GO:0006629, GO:0005576, GO:0005615, GO:0005623, GO:0005634, GO:0043226, GO:0030234, GO:0008289, GO:0005622, GO:0040011, GO:0048870, GO:0009056, GO:0008219	peptidase activity, ion binding, biological_process, cellular_component, molecular_function, response to stress, cellular amino acid metabolic process, sulfur compound metabolic process, small molecule metabolic process, cellular nitrogen compound metabolic process, plasma membrane, cofactor metabolic process, lipid metabolic process, extracellular region, extracellular space, cell, nucleus, orga…	Dpep1	dipeptidase 1 [Source:MGI Symbol;Acc:MGI:94917]	GO:0016020, GO:0046872, GO:0005886, GO:0016787, GO:0005634, GO:0008233, GO:0006508, GO:0042995, GO:0005615, GO:0030054, GO:0045177, GO:0008237, GO:0008235, GO:0008270, GO:0016805, GO:0006915, GO:0008239, GO:0031225, GO:0043066, GO:0030336, GO:0071277, GO:0016324, GO:0050667, GO:0035690, GO:0043154, GO:0031528, GO:0043027, GO:0071732, GO:0034235, GO:0070573, GO:0072341, GO:0016999	membrane, metal ion binding, plasma membrane, hydrolase activity, nucleus, peptidase activity, proteolysis, cell projection, extracellular space, cell junction, apical part of cell, metallopeptidase activity, metalloexopeptidase activity, zinc ion binding, dipeptidase activity, apoptotic process, dipeptidyl-peptidase activity, anchored component of membrane, negative regulation of apoptotic proce…	cellular_component, molecular_function, biological_process	GO:0005576, GO:0005623, GO:0005615, GO:0005622, GO:0003674, GO:0008233, GO:0030234, GO:0043226, GO:0005634, GO:0008289, GO:0043167, GO:0005575, GO:0008219, GO:0040011, GO:0048870, GO:0006520, GO:0006790, GO:0008150, GO:0044281, GO:0006950, GO:0005886	extracellular region, cell, extracellular space, intracellular, molecular_function, peptidase activity, enzyme regulator activity, organelle, nucleus, lipid binding, ion binding, cellular_component, cell death, locomotion, cell motility, cellular amino acid metabolic process, sulfur compound metabolic process, biological_process, small molecule metabolic process, response to stress, plasma membra…	FALSE	FALSE	FALSE	FALSE	TRUE	FALSE	NA	NA	NA	NA	NA	NA	NA	NA	NA	NA	NA	NA	NA	macrophage inflammatory protein 1b measurement,diastolic blood pressure,systolic blood pressure,hypertension,cardiovascular disease,osteoarthritis,hair colour measurement
Acinar	MT1X	8.31791e-11	2.32735e-06	0.449671	0.505	0.216	0.289	NA	NA	NA	NA	NA	NA	NA	NA	NA	NA	NA	NA	NA	NA	NA	NA	NA	NA	NA	NA	NA	NA	NA	NA	NA	NA	NA	NA	NA	NA	NA	NA	NA	NA	NA	NA	NA	NA	NA	NA	NA	NA
Acinar	P4HB	0.00120665	1	0.571896	0.596	0.388	0.208	P4hb	P4HB	ENSMUSG00000025130	ENSG00000185624	ENSCAFG00000005859	GO:0005783, GO:0016853, GO:0055114, GO:0009897, GO:0045454, GO:0034976, GO:0003756, GO:0006457, GO:0004656, GO:0005178, GO:0015037, GO:0046982, GO:0018401, GO:0046598, GO:0071456, GO:0098761, GO:1902175, GO:0005793, GO:0016222, GO:0034663	endoplasmic reticulum, isomerase activity, oxidation-reduction process, external side of plasma membrane, cell redox homeostasis, response to endoplasmic reticulum stress, protein disulfide isomerase activity, protein folding, procollagen-proline 4-dioxygenase activity, integrin binding, peptide disulfide oxidoreductase activity, protein heterodimerization activity, peptidyl-proline hydroxylation…	cellular_component, molecular_function, biological_process	prolyl 4-hydroxylase subunit beta [Source:VGNC Symbol;Acc:VGNC:44225]	prolyl 4-hydroxylase subunit beta [Source:HGNC Symbol;Acc:HGNC:8548]	GO:0071456, GO:0003723, GO:0016020, GO:0016853, GO:0005783, GO:0045454, GO:0005886, GO:0055114, GO:0005515, GO:0005576, GO:0042470, GO:0051213, GO:0003756, GO:0005178, GO:0019899, GO:0046982, GO:0098761, GO:0009897, GO:0034663, GO:0005925, GO:0005788, GO:0070062, GO:0044267, GO:0043687, GO:0035722, GO:0046598, GO:0034976, GO:0006457, GO:0005793, GO:0004656, GO:0038155, GO:0034378, GO:0034379, GO:…	cellular response to hypoxia, RNA binding, membrane, isomerase activity, endoplasmic reticulum, cell redox homeostasis, plasma membrane, oxidation-reduction process, protein binding, extracellular region, melanosome, dioxygenase activity, protein disulfide isomerase activity, integrin binding, enzyme binding, protein heterodimerization activity, cellular response to interleukin-7, external side o…	biological_process, molecular_function, cellular_component	GO:0003674, GO:0006950, GO:0008150, GO:0005576, GO:0005615, GO:0005622, GO:0003723, GO:0016853, GO:0016491, GO:0005575, GO:0005623, GO:0005737, GO:0005783, GO:0006520, GO:0006464, GO:0006457, GO:0044281, GO:0005886, GO:0043226, GO:0031410, GO:0065003, GO:0042592, GO:0019899, GO:0022607, GO:0044403, GO:0032991, GO:0007165, GO:0008219	molecular_function, response to stress, biological_process, extracellular region, extracellular space, intracellular, RNA binding, isomerase activity, oxidoreductase activity, cellular_component, cell, cytoplasm, endoplasmic reticulum, cellular amino acid metabolic process, cellular protein modification process, protein folding, small molecule metabolic process, plasma membrane, organelle, cytopl…	P4hb	prolyl 4-hydroxylase, beta polypeptide [Source:MGI Symbol;Acc:MGI:97464]	GO:0016020, GO:0009897, GO:0005886, GO:0055114, GO:0016853, GO:0046982, GO:0005783, GO:0005515, GO:0045454, GO:0003756, GO:0005788, GO:0005178, GO:0046598, GO:0019899, GO:0005793, GO:0015037, GO:0071456, GO:0034976, GO:0042470, GO:0098761, GO:0034663, GO:0018401, GO:1902175, GO:0004656, GO:0016222	membrane, external side of plasma membrane, plasma membrane, oxidation-reduction process, isomerase activity, protein heterodimerization activity, endoplasmic reticulum, protein binding, cell redox homeostasis, protein disulfide isomerase activity, endoplasmic reticulum lumen, integrin binding, positive regulation of viral entry into host cell, enzyme binding, endoplasmic reticulum-Golgi intermed…	cellular_component, biological_process, molecular_function	GO:0003674, GO:0005886, GO:0005783, GO:0043226, GO:0044403, GO:0032991, GO:0042592, GO:0019899, GO:0031410, GO:0044281, GO:0005623, GO:0016491, GO:0016853, GO:0005575, GO:0007165, GO:0005737, GO:0006950, GO:0008150, GO:0005622, GO:0006520, GO:0008219, GO:0006464	molecular_function, plasma membrane, endoplasmic reticulum, organelle, symbiont process, protein-containing complex, homeostatic process, enzyme binding, cytoplasmic vesicle, small molecule metabolic process, cell, oxidoreductase activity, isomerase activity, cellular_component, signal transduction, cytoplasm, response to stress, biological_process, intracellular, cellular amino acid metabolic pr…	FALSE	FALSE	FALSE	FALSE	TRUE	FALSE	NA	NA	NA	NA	NA	NA	NA	NA	NA	BIOCARTA_VITCB_PATHWAY, BIOCARTA_HIF_PATHWAY, REACTOME_CHYLOMICRON_MEDIATED_LIPID_TRANSPORT, REACTOME_LIPOPROTEIN_METABOLISM, REACTOME_LIPID_DIGESTION_MOBILIZATION_AND_TRANSPORT, REACTOME_COLLAGEN_FORMATION, REACTOME_EXTRACELLULAR_MATRIX_ORGANIZATION, REACTOME_METABOLISM_OF_LIPIDS_AND_LIPOPROTEINS	TRUE	FALSE	FALSE	NA
Acinar	SEC11C	0.000595249	1	0.276347	0.576	0.361	0.215	Sec11c	SEC11C	ENSMUSG00000024516	ENSG00000166562	ENSCAFG00000000100	GO:0016020, GO:0016021, GO:0016787, GO:0008233, GO:0006508, GO:0005783, GO:0005789, GO:0031090, GO:0043231, GO:0008236, GO:0006465, GO:0005787	membrane, integral component of membrane, hydrolase activity, peptidase activity, proteolysis, endoplasmic reticulum, endoplasmic reticulum membrane, organelle membrane, intracellular membrane-bounded organelle, serine-type peptidase activity, signal peptide processing, signal peptidase complex	cellular_component, molecular_function, biological_process	SEC11 homolog C, signal peptidase complex subunit [Source:VGNC Symbol;Acc:VGNC:45961]	SEC11 homolog C, signal peptidase complex subunit [Source:HGNC Symbol;Acc:HGNC:23400]	GO:0016020, GO:0016021, GO:0005783, GO:0005789, GO:0031090, GO:0043231, GO:0016787, GO:0008233, GO:0006508, GO:0008236, GO:0006465, GO:0005787	membrane, integral component of membrane, endoplasmic reticulum, endoplasmic reticulum membrane, organelle membrane, intracellular membrane-bounded organelle, hydrolase activity, peptidase activity, proteolysis, serine-type peptidase activity, signal peptide processing, signal peptidase complex	cellular_component, molecular_function, biological_process	GO:0008150, GO:0034641, GO:0051604, GO:0005737, GO:0005783, GO:0043226, GO:0032991, GO:0005623, GO:0005575, GO:0005622, GO:0003674, GO:0008233	biological_process, cellular nitrogen compound metabolic process, protein maturation, cytoplasm, endoplasmic reticulum, organelle, protein-containing complex, cell, cellular_component, intracellular, molecular_function, peptidase activity	Sec11c	SEC11 homolog C, signal peptidase complex subunit [Source:MGI Symbol;Acc:MGI:1913536]	GO:0016020, GO:0016021, GO:0016787, GO:0008233, GO:0006508, GO:0005783, GO:0005789, GO:0008236, GO:0006465, GO:0005787, GO:0043231, GO:0031090	membrane, integral component of membrane, hydrolase activity, peptidase activity, proteolysis, endoplasmic reticulum, endoplasmic reticulum membrane, serine-type peptidase activity, signal peptide processing, signal peptidase complex, intracellular membrane-bounded organelle, organelle membrane	cellular_component, molecular_function, biological_process	GO:0005575, GO:0008233, GO:0005737, GO:0003674, GO:0005622, GO:0005623, GO:0008150, GO:0034641, GO:0051604, GO:0043226, GO:0032991, GO:0005783	cellular_component, peptidase activity, cytoplasm, molecular_function, intracellular, cell, biological_process, cellular nitrogen compound metabolic process, protein maturation, organelle, protein-containing complex, endoplasmic reticulum	FALSE	FALSE	FALSE	FALSE	FALSE	FALSE	NA	NA	NA	NA	NA	NA	NA	NA	NA	KEGG_PROTEIN_EXPORT, REACTOME_SYNTHESIS_SECRETION_AND_INACTIVATION_OF_GIP, REACTOME_SYNTHESIS_SECRETION_AND_DEACYLATION_OF_GHRELIN, REACTOME_SYNTHESIS_SECRETION_AND_INACTIVATION_OF_GLP1, REACTOME_INCRETIN_SYNTHESIS_SECRETION_AND_INACTIVATION, REACTOME_REGULATION_OF_INSULIN_SECRETION, REACTOME_INTEGRATION_OF_ENERGY_METABOLISM, REACTOME_DIABETES_PATHWAYS, REACTOME_SRP_DEPENDENT_COTRANSLATIONAL_PROT…	FALSE	TRUE	FALSE	chronotype measurement
B	POU2AF1	6.26449e-279	1.7528e-274	8.44846	0.301	0.002	0.299	Pou2af1	POU2AF1	ENSMUSG00000032053	ENSG00000110777	ENSCAFG00000014213	GO:0000978, GO:0000979, GO:0003677, GO:0003713, GO:0045944, GO:0090575	RNA polymerase II proximal promoter sequence-specific DNA binding, RNA polymerase II core promoter sequence-specific DNA binding, DNA binding, transcription coactivator activity, positive regulation of transcription by RNA polymerase II, RNA polymerase II transcription factor complex	molecular_function, biological_process, cellular_component	POU class 2 associating factor 1 [Source:VGNC Symbol;Acc:VGNC:44825]	POU class 2 associating factor 1 [Source:HGNC Symbol;Acc:HGNC:9211]	GO:0005634, GO:0005515, GO:0003713, GO:0006366, GO:0003712, GO:0045944, GO:0006959, GO:0000979, GO:0000978, GO:0090575, GO:0003677	nucleus, protein binding, transcription coactivator activity, transcription by RNA polymerase II, transcription coregulator activity, positive regulation of transcription by RNA polymerase II, humoral immune response, RNA polymerase II core promoter sequence-specific DNA binding, RNA polymerase II proximal promoter sequence-specific DNA binding, RNA polymerase II transcription factor complex, DNA…	cellular_component, molecular_function, biological_process	GO:0005634, GO:0043226, GO:0005623, GO:0005575, GO:0005622, GO:0032991, GO:0009058, GO:0034641, GO:0002376, GO:0008150, GO:0003674, GO:0003677	nucleus, organelle, cell, cellular_component, intracellular, protein-containing complex, biosynthetic process, cellular nitrogen compound metabolic process, immune system process, biological_process, molecular_function, DNA binding	Pou2af1	POU domain, class 2, associating factor 1 [Source:MGI Symbol;Acc:MGI:105086]	GO:0005634, GO:0045944, GO:0000978, GO:0003677, GO:0005515, GO:0003713, GO:0090575, GO:0000979	nucleus, positive regulation of transcription by RNA polymerase II, RNA polymerase II proximal promoter sequence-specific DNA binding, DNA binding, protein binding, transcription coactivator activity, RNA polymerase II transcription factor complex, RNA polymerase II core promoter sequence-specific DNA binding	cellular_component, biological_process, molecular_function	GO:0005575, GO:0008150, GO:0034641, GO:0009058, GO:0003677, GO:0005623, GO:0005634, GO:0032991, GO:0043226, GO:0005622, GO:0003674	cellular_component, biological_process, cellular nitrogen compound metabolic process, biosynthetic process, DNA binding, cell, nucleus, protein-containing complex, organelle, intracellular, molecular_function	TRUE	FALSE	FALSE	FALSE	FALSE	FALSE	Yes	yes		NHL			oncogene, fusion		TRUE	NA	NA	NA	NA	biliary liver cirrhosis,primary biliary cirrhosis,diverticulitis,Hodgkins lymphoma,eosinophil count
B	DLA-DOA	6.15455e-223	1.72204e-218	6.19237	0.337	0.008	0.329	H2-Oa	HLA-DOA	ENSMUSG00000024334	ENSG00000204252	ENSCAFG00000000896	GO:0016020, GO:0016021, GO:0005581, GO:0006955, GO:0002376, GO:0019882, GO:0002504, GO:0042613, GO:0023026, GO:0002587, GO:0019886, GO:0045580	membrane, integral component of membrane, collagen trimer, immune response, immune system process, antigen processing and presentation, antigen processing and presentation of peptide or polysaccharide antigen via MHC class II, MHC class II protein complex, MHC class II protein complex binding, negative regulation of antigen processing and presentation of peptide antigen via MHC class II, antigen …	cellular_component, biological_process, molecular_function	HLA class II histocompatibility antigen, DO alpha chain-like [Source:NCBI gene;Acc:474869]	major histocompatibility complex, class II, DO alpha [Source:HGNC Symbol;Acc:HGNC:4936]	GO:0016020, GO:0016021, GO:0005765, GO:0005515, GO:0006955, GO:0002376, GO:0005764, GO:0002504, GO:0019882, GO:0042613, GO:0005768, GO:0019886, GO:0045580, GO:0010008, GO:0005886, GO:0023026, GO:0032395, GO:0002587	membrane, integral component of membrane, lysosomal membrane, protein binding, immune response, immune system process, lysosome, antigen processing and presentation of peptide or polysaccharide antigen via MHC class II, antigen processing and presentation, MHC class II protein complex, endosome, antigen processing and presentation of exogenous peptide antigen via MHC class II, regulation of T cel…	cellular_component, molecular_function, biological_process	GO:0005886, GO:0031410, GO:0005764, GO:0005768, GO:0003674, GO:0002376, GO:0048856, GO:0030154, GO:0005575, GO:0005622, GO:0005623, GO:0005737, GO:0005773, GO:0043226, GO:0008150, GO:0032991, GO:0007155	plasma membrane, cytoplasmic vesicle, lysosome, endosome, molecular_function, immune system process, anatomical structure development, cell differentiation, cellular_component, intracellular, cell, cytoplasm, vacuole, organelle, biological_process, protein-containing complex, cell adhesion	H2-Oa	histocompatibility 2, O region alpha locus [Source:MGI Symbol;Acc:MGI:95924]	GO:0016020, GO:0016021, GO:0006955, GO:0002376, GO:0019882, GO:0002587, GO:0023026, GO:0002504, GO:0042613, GO:0019886, GO:0045580	membrane, integral component of membrane, immune response, immune system process, antigen processing and presentation, negative regulation of antigen processing and presentation of peptide antigen via MHC class II, MHC class II protein complex binding, antigen processing and presentation of peptide or polysaccharide antigen via MHC class II, MHC class II protein complex, antigen processing and pr…	cellular_component, biological_process, molecular_function	GO:0003674, GO:0002376, GO:0048856, GO:0030154, GO:0008150, GO:0005575, GO:0007155, GO:0032991, GO:0005623, GO:0005886	molecular_function, immune system process, anatomical structure development, cell differentiation, biological_process, cellular_component, cell adhesion, protein-containing complex, cell, plasma membrane	TRUE	FALSE	FALSE	FALSE	FALSE	FALSE	NA	NA	NA	NA	NA	NA	NA	NA	NA	KEGG_ANTIGEN_PROCESSING_AND_PRESENTATION, KEGG_AUTOIMMUNE_THYROID_DISEASE, KEGG_LEISHMANIA_INFECTION, KEGG_ASTHMA, KEGG_ALLOGRAFT_REJECTION, KEGG_INTESTINAL_IMMUNE_NETWORK_FOR_IGA_PRODUCTION, KEGG_TYPE_I_DIABETES_MELLITUS, KEGG_GRAFT_VERSUS_HOST_DISEASE, KEGG_VIRAL_MYOCARDITIS, KEGG_SYSTEMIC_LUPUS_ERYTHEMATOSUS, KEGG_CELL_ADHESION_MOLECULES_CAMS, HALLMARK_ALLOGRAFT_REJECTION, REACTOME_MHC_CLASS_I…	FALSE	TRUE	FALSE	periodontitis,platelet count,red wine liking measurement,white wine liking measurement,chronic hepatitis B infection
B	CCR7	1.33922e-194	3.74715e-190	5.09643	0.356	0.012	0.344	Ccr7	CCR7	ENSMUSG00000037944	ENSG00000126353	ENSCAFG00000030300	GO:0016020, GO:0016021, GO:0004930, GO:0007165, GO:0007186, GO:0007204, GO:0006955, GO:0006954, GO:0004950, GO:0016493, GO:0019956, GO:0019957, GO:0006935, GO:0019722, GO:0060326, GO:0070098, GO:0009897, GO:0035757, GO:0035758, GO:0038117, GO:0038121, GO:0002408, GO:0002606, GO:0002885, GO:0002922, GO:0032496, GO:0032649, GO:0032735, GO:0038115, GO:0038116, GO:0045060, GO:0048872, GO:0050706, GO:…	membrane, integral component of membrane, G protein-coupled receptor activity, signal transduction, G protein-coupled receptor signaling pathway, positive regulation of cytosolic calcium ion concentration, immune response, inflammatory response, chemokine receptor activity, C-C chemokine receptor activity, chemokine binding, C-C chemokine binding, chemotaxis, calcium-mediated signaling, cell chem…	cellular_component, molecular_function, biological_process	C-C motif chemokine receptor 7 [Source:VGNC Symbol;Acc:VGNC:38915]	C-C motif chemokine receptor 7 [Source:HGNC Symbol;Acc:HGNC:1608]	GO:0051897, GO:0070374, GO:0071345, GO:0016020, GO:0016021, GO:0004930, GO:0007186, GO:0005739, GO:0005886, GO:0007165, GO:0006955, GO:0004950, GO:0016493, GO:0006935, GO:0006954, GO:0070098, GO:0009986, GO:0009897, GO:0060326, GO:0002606, GO:0002885, GO:0002922, GO:0032496, GO:0032649, GO:0032735, GO:0045060, GO:0048872, GO:0050706, GO:0050862, GO:0072610, GO:0090023, GO:0097029, GO:2000510, GO:…	positive regulation of protein kinase B signaling, positive regulation of ERK1 and ERK2 cascade, cellular response to cytokine stimulus, membrane, integral component of membrane, G protein-coupled receptor activity, G protein-coupled receptor signaling pathway, mitochondrion, plasma membrane, signal transduction, immune response, chemokine receptor activity, C-C chemokine receptor activity, chemo…	biological_process, cellular_component, molecular_function	GO:0006629, GO:0042592, GO:0005739, GO:0043226, GO:0005737, GO:0005886, GO:0006464, GO:0007165, GO:0008150, GO:0040011, GO:0048870, GO:0006810, GO:0048856, GO:0030154, GO:0007155, GO:0006950, GO:0003674, GO:0002376, GO:0009058, GO:0055085, GO:0022607, GO:0065003, GO:0007010, GO:0008219, GO:0005575, GO:0005622, GO:0005623	lipid metabolic process, homeostatic process, mitochondrion, organelle, cytoplasm, plasma membrane, cellular protein modification process, signal transduction, biological_process, locomotion, cell motility, transport, anatomical structure development, cell differentiation, cell adhesion, response to stress, molecular_function, immune system process, biosynthetic process, transmembrane transport, …	Ccr7	chemokine (C-C motif) receptor 7 [Source:MGI Symbol;Acc:MGI:103011]	GO:0010759, GO:0042102, GO:0030036, GO:0016020, GO:0016021, GO:0009897, GO:0005886, GO:0009986, GO:0007186, GO:0004930, GO:0007165, GO:0006954, GO:0006955, GO:0005739, GO:0004950, GO:0006935, GO:0070098, GO:0016493, GO:0005515, GO:0048872, GO:0071345, GO:0002408, GO:0090023, GO:0043547, GO:0032496, GO:0002518, GO:0010820, GO:0048535, GO:0001768, GO:0002606, GO:0007257, GO:0032735, GO:0032760, GO:…	positive regulation of macrophage chemotaxis, positive regulation of T cell proliferation, actin cytoskeleton organization, membrane, integral component of membrane, external side of plasma membrane, plasma membrane, cell surface, G protein-coupled receptor signaling pathway, G protein-coupled receptor activity, signal transduction, inflammatory response, immune response, mitochondrion, chemokine…	biological_process, cellular_component, molecular_function	GO:0005575, GO:0006810, GO:0030154, GO:0048856, GO:0040011, GO:0048870, GO:0007010, GO:0007155, GO:0042592, GO:0006464, GO:0007165, GO:0008150, GO:0008283, GO:0009058, GO:0022607, GO:0005886, GO:0005623, GO:0008219, GO:0016192, GO:0006950, GO:0005622, GO:0002376, GO:0003674, GO:0043226, GO:0005737, GO:0005739	cellular_component, transport, cell differentiation, anatomical structure development, locomotion, cell motility, cytoskeleton organization, cell adhesion, homeostatic process, cellular protein modification process, signal transduction, biological_process, cell proliferation, biosynthetic process, cellular component assembly, plasma membrane, cell, cell death, vesicle-mediated transport, response…	TRUE	FALSE	FALSE	FALSE	FALSE	TRUE		yes		adult T-cell leukaemia/lymphoma			oncogene		TRUE	KEGG_CHEMOKINE_SIGNALING_PATHWAY, KEGG_CYTOKINE_CYTOKINE_RECEPTOR_INTERACTION, HALLMARK_INFLAMMATORY_RESPONSE, BIOCARTA_NKT_PATHWAY, REACTOME_CHEMOKINE_RECEPTORS_BIND_CHEMOKINES, REACTOME_PEPTIDE_LIGAND_BINDING_RECEPTORS, REACTOME_CLASS_A1_RHODOPSIN_LIKE_RECEPTORS, REACTOME_G_ALPHA_I_SIGNALLING_EVENTS, REACTOME_GPCR_LIGAND_BINDING, REACTOME_GPCR_DOWNSTREAM_SIGNALING, REACTOME_SIGNALING_BY_GPCR	FALSE	FALSE	FALSE	lymphocyte count
B	ENSCAFG00000006485	1.2664e-139	3.54338e-135	3.14877	0.632	0.07	0.562	NA	NA	NA	NA	NA	NA	NA	NA	NA	NA	NA	NA	NA	NA	NA	NA	NA	NA	NA	NA	NA	NA	NA	NA	NA	NA	NA	NA	NA	NA	NA	NA	NA	NA	NA	NA	NA	NA	NA	NA	NA	NA
B	CLEC2D	2.39166e-126	6.69186e-122	3.62464	0.515	0.051	0.464	NA	CLEC2D	ENSMUSG00000030364, ENSMUSG00000030365, ENSMUSG00000000248, ENSMUSG00000030155, ENSMUSG00000030157	ENSG00000069493	ENSCAFG00000031529	GO:0016020, GO:0016021, GO:0030246	membrane, integral component of membrane, carbohydrate binding	cellular_component, molecular_function	C-type lectin domain family 2 member D [Source:VGNC Symbol;Acc:VGNC:39330]	C-type lectin domain family 2 member D [Source:HGNC Symbol;Acc:HGNC:14351]	, GO:0016020, GO:0016021, GO:0005783, GO:0030246, GO:0005886, GO:0009986, GO:0050776, GO:0005887, GO:0007166, GO:0004888	, membrane, integral component of membrane, endoplasmic reticulum, carbohydrate binding, plasma membrane, cell surface, regulation of immune response, integral component of plasma membrane, cell surface receptor signaling pathway, transmembrane signaling receptor activity	, cellular_component, molecular_function, biological_process	GO:0005622, GO:0005575, GO:0005623, GO:0002376, GO:0008150, GO:0003674, GO:0005783, GO:0043226, GO:0005886, GO:0005737, GO:0007165	intracellular, cellular_component, cell, immune system process, biological_process, molecular_function, endoplasmic reticulum, organelle, plasma membrane, cytoplasm, signal transduction	NA	NA	NA	NA	NA	NA	NA	TRUE	FALSE	FALSE	FALSE	FALSE	FALSE	NA	NA	NA	NA	NA	NA	NA	NA	NA	NA	NA	NA	NA	type I diabetes mellitus
B	ENSCAFG00000030087	4.93568e-96	1.381e-91	4.88513	0.252	0.014	0.238	NA	NA	NA	NA	NA	NA	NA	NA	NA	NA	NA	NA	NA	NA	NA	NA	NA	NA	NA	NA	NA	NA	NA	NA	NA	NA	NA	NA	NA	NA	NA	NA	NA	NA	NA	NA	NA	NA	NA	NA	NA	NA
B	ENSCAFG00000030258	3.6643e-85	1.02527e-80	2.48051	0.466	0.068	0.398	NA	NA	NA	NA	NA	NA	NA	NA	NA	NA	NA	NA	NA	NA	NA	NA	NA	NA	NA	NA	NA	NA	NA	NA	NA	NA	NA	NA	NA	NA	NA	NA	NA	NA	NA	NA	NA	NA	NA	NA	NA	NA
B	ODC1	6.24742e-82	1.74803e-77	3.89094	0.509	0.085	0.424	Odc1	ODC1	ENSMUSG00000011179	ENSG00000115758	ENSCAFG00000003415	GO:0003824, GO:0005737, GO:0004586, GO:0042803, GO:0001822, GO:0006596, GO:0008284, GO:0009615, GO:0033387, GO:0042176, GO:0005829	catalytic activity, cytoplasm, ornithine decarboxylase activity, protein homodimerization activity, kidney development, polyamine biosynthetic process, positive regulation of cell proliferation, response to virus, putrescine biosynthetic process from ornithine, regulation of protein catabolic process, cytosol	molecular_function, cellular_component, biological_process	ornithine decarboxylase 1 [Source:VGNC Symbol;Acc:VGNC:44097]	ornithine decarboxylase 1 [Source:HGNC Symbol;Acc:HGNC:8109]	GO:0005737, GO:0003824, GO:0016829, GO:0042803, GO:0005515, GO:0016831, GO:0006596, GO:0042176, GO:0005829, GO:0005575, GO:0009615, GO:0004586, GO:0006521, GO:0033387, GO:0001822, GO:0006595, GO:0008284, GO:0009446, GO:0048471	cytoplasm, catalytic activity, lyase activity, protein homodimerization activity, protein binding, carboxy-lyase activity, polyamine biosynthetic process, regulation of protein catabolic process, cytosol, cellular_component, response to virus, ornithine decarboxylase activity, regulation of cellular amino acid metabolic process, putrescine biosynthetic process from ornithine, kidney development, …	cellular_component, molecular_function, biological_process	GO:0016829, GO:0005623, GO:0005575, GO:0005622, GO:0008283, GO:0009056, GO:0003674, GO:0008150, GO:0048856, GO:0044281, GO:0005829, GO:0006520, GO:0034641, GO:0009058, GO:0005737	lyase activity, cell, cellular_component, intracellular, cell proliferation, catabolic process, molecular_function, biological_process, anatomical structure development, small molecule metabolic process, cytosol, cellular amino acid metabolic process, cellular nitrogen compound metabolic process, biosynthetic process, cytoplasm	Odc1	ornithine decarboxylase, structural 1 [Source:MGI Symbol;Acc:MGI:97402]	GO:0048471, GO:0005829, GO:0005737, GO:0003824, GO:0001822, GO:0016829, GO:0006596, GO:0042803, GO:0008284, GO:0016831, GO:0006595, GO:0009446, GO:0004586, GO:0009615, GO:0033387, GO:0042176	perinuclear region of cytoplasm, cytosol, cytoplasm, catalytic activity, kidney development, lyase activity, polyamine biosynthetic process, protein homodimerization activity, positive regulation of cell proliferation, carboxy-lyase activity, polyamine metabolic process, putrescine biosynthetic process, ornithine decarboxylase activity, response to virus, putrescine biosynthetic process from orni…	cellular_component, molecular_function, biological_process	GO:0003674, GO:0044281, GO:0016829, GO:0005737, GO:0005575, GO:0009056, GO:0008283, GO:0005623, GO:0006520, GO:0034641, GO:0009058, GO:0005622, GO:0008150, GO:0048856, GO:0005829	molecular_function, small molecule metabolic process, lyase activity, cytoplasm, cellular_component, catabolic process, cell proliferation, cell, cellular amino acid metabolic process, cellular nitrogen compound metabolic process, biosynthetic process, intracellular, biological_process, anatomical structure development, cytosol	FALSE	FALSE	FALSE	FALSE	TRUE	TRUE	NA	NA	NA	NA	NA	NA	NA	NA	NA	KEGG_GLUTATHIONE_METABOLISM, KEGG_ARGININE_AND_PROLINE_METABOLISM, HALLMARK_IL2_STAT5_SIGNALING, HALLMARK_FATTY_ACID_METABOLISM, HALLMARK_G2M_CHECKPOINT, HALLMARK_MYC_TARGETS_V1, REACTOME_METABOLISM_OF_POLYAMINES, REACTOME_REGULATION_OF_ORNITHINE_DECARBOXYLASE_ODC, REACTOME_METABOLISM_OF_AMINO_ACIDS_AND_DERIVATIVES	FALSE	FALSE	FALSE	NA
B	CXCR4	1.85646e-78	5.19438e-74	3.33428	0.663	0.15	0.513	Cxcr4	CXCR4	ENSMUSG00000045382	ENSG00000121966	ENSCAFG00000005109	GO:0016020, GO:0016021, GO:0004930, GO:0007165, GO:0007186, GO:0007204, GO:0005886, GO:0030054, GO:0007420, GO:0022008, GO:0004950, GO:0016493, GO:0019956, GO:0019957, GO:0006935, GO:0006955, GO:0019722, GO:0060326, GO:0009897, GO:0005768, GO:0005764, GO:0005769, GO:0005770, GO:0019955, GO:0071345, GO:0003779, GO:0031625, GO:0032027, GO:0038147, GO:0043130, GO:0001666, GO:0038160, GO:0050920, GO:…	membrane, integral component of membrane, G protein-coupled receptor activity, signal transduction, G protein-coupled receptor signaling pathway, positive regulation of cytosolic calcium ion concentration, plasma membrane, cell junction, brain development, neurogenesis, chemokine receptor activity, C-C chemokine receptor activity, chemokine binding, C-C chemokine binding, chemotaxis, immune respo…	cellular_component, molecular_function, biological_process	C-X-C motif chemokine receptor 4 [Source:VGNC Symbol;Acc:VGNC:39751]	C-X-C motif chemokine receptor 4 [Source:HGNC Symbol;Acc:HGNC:2561]	GO:0016020, GO:0016021, GO:0004930, GO:0007186, GO:0003779, GO:0005886, GO:0005515, GO:0007165, GO:0004950, GO:0006935, GO:0030054, GO:0031410, GO:0009986, GO:0005764, GO:0019955, GO:0006955, GO:0009897, GO:0060326, GO:0005768, GO:0005769, GO:0031252, GO:0070062, GO:0001666, GO:0016032, GO:0031625, GO:0005770, GO:0043130, GO:0005737, GO:0006954, GO:0032991, GO:0007411, GO:0016493, GO:0019956, GO:…	membrane, integral component of membrane, G protein-coupled receptor activity, G protein-coupled receptor signaling pathway, actin binding, plasma membrane, protein binding, signal transduction, chemokine receptor activity, chemotaxis, cell junction, cytoplasmic vesicle, cell surface, lysosome, cytokine binding, immune response, external side of plasma membrane, cell chemotaxis, endosome, early e…	cellular_component, molecular_function, biological_process	GO:0005576, GO:0005615, GO:0008092, GO:0006464, GO:0007165, GO:0008150, GO:0002376, GO:0040011, GO:0048870, GO:0005622, GO:0005623, GO:0005737, GO:0005575, GO:0005773, GO:0043226, GO:0006950, GO:0003674, GO:0042592, GO:0000902, GO:0048856, GO:0030154, GO:0032182, GO:0032991, GO:0019899, GO:0044403, GO:0008219, GO:0007009, GO:0061024, GO:0005764, GO:0005768, GO:0031410, GO:0005886	extracellular region, extracellular space, cytoskeletal protein binding, cellular protein modification process, signal transduction, biological_process, immune system process, locomotion, cell motility, intracellular, cell, cytoplasm, cellular_component, vacuole, organelle, response to stress, molecular_function, homeostatic process, cell morphogenesis, anatomical structure development, cell diff…	Cxcr4	chemokine (C-X-C motif) receptor 4 [Source:MGI Symbol;Acc:MGI:109563]	GO:0016020, GO:0016021, GO:0007186, GO:0004930, GO:0007165, GO:0004950, GO:0006935, GO:0003779, GO:0019955, GO:0019957, GO:0031625, GO:0032027, GO:0038147, GO:0043130, GO:0001666, GO:0019722, GO:0038160, GO:0050920, GO:0071345, GO:0005764, GO:0005769, GO:0005770, GO:0005886, GO:0009986, GO:0031252, GO:0031410, GO:0032991	membrane, integral component of membrane, G protein-coupled receptor signaling pathway, G protein-coupled receptor activity, signal transduction, chemokine receptor activity, chemotaxis, actin binding, cytokine binding, C-C chemokine binding, ubiquitin protein ligase binding, myosin light chain binding, C-X-C motif chemokine 12 receptor activity, ubiquitin binding, response to hypoxia, calcium-me…	cellular_component, biological_process, molecular_function	GO:0005764, GO:0005768, GO:0003674, GO:0006950, GO:0008150, GO:0008092, GO:0007165, GO:0019899, GO:0005575, GO:0005622, GO:0005623, GO:0005737, GO:0005773, GO:0043226, GO:0031410, GO:0005886, GO:0040011, GO:0032182, GO:0032991	lysosome, endosome, molecular_function, response to stress, biological_process, cytoskeletal protein binding, signal transduction, enzyme binding, cellular_component, intracellular, cell, cytoplasm, vacuole, organelle, cytoplasmic vesicle, plasma membrane, locomotion, ubiquitin-like protein binding, protein-containing complex	TRUE	FALSE	FALSE	FALSE	FALSE	TRUE	Yes	yes	yes	WM			oncogene		TRUE	KEGG_INTESTINAL_IMMUNE_NETWORK_FOR_IGA_PRODUCTION, KEGG_LEUKOCYTE_TRANSENDOTHELIAL_MIGRATION, KEGG_AXON_GUIDANCE, KEGG_CYTOKINE_CYTOKINE_RECEPTOR_INTERACTION, KEGG_ENDOCYTOSIS, KEGG_CHEMOKINE_SIGNALING_PATHWAY, HALLMARK_GLYCOLYSIS, HALLMARK_PI3K_AKT_MTOR_SIGNALING, HALLMARK_HYPOXIA, HALLMARK_MTORC1_SIGNALING, HALLMARK_KRAS_SIGNALING_UP, BIOCARTA_NKT_PATHWAY, BIOCARTA_CCR5_PATHWAY, BIOCARTA_CXCR4_…	TRUE	FALSE	FALSE	tonsillectomy risk measurement
B	ENSCAFG00000000814	7.56254e-78	2.116e-73	2.36366	0.724	0.167	0.557	NA	NA	NA	NA	NA	NA	NA	NA	NA	NA	NA	NA	NA	NA	NA	NA	NA	NA	NA	NA	NA	NA	NA	NA	NA	NA	NA	NA	NA	NA	NA	NA	NA	NA	NA	NA	NA	NA	NA	NA	NA	NA
B	CORO1A	2.86991e-75	8.03e-71	2.99702	0.521	0.091	0.43	Coro1a	CORO1A	ENSMUSG00000030707	ENSG00000102879	ENSCAFG00000017110	GO:0051015, GO:0005829, GO:0003779, GO:0003785, GO:0008022, GO:0008092, GO:0032036, GO:0042802, GO:0042803, GO:0043548, GO:0001845, GO:0006816, GO:0006909, GO:0007015, GO:0008064, GO:0008360, GO:0016477, GO:0030036, GO:0030335, GO:0030595, GO:0030833, GO:0031339, GO:0031589, GO:0032796, GO:0032956, GO:0034097, GO:0038180, GO:0042102, GO:0043029, GO:0043320, GO:0043524, GO:0048873, GO:0050870, GO:…	actin filament binding, cytosol, actin binding, actin monomer binding, protein C-terminus binding, cytoskeletal protein binding, myosin heavy chain binding, identical protein binding, protein homodimerization activity, phosphatidylinositol 3-kinase binding, phagolysosome assembly, calcium ion transport, phagocytosis, actin filament organization, regulation of actin polymerization or depolymerizat…	molecular_function, cellular_component, biological_process	coronin 1A [Source:VGNC Symbol;Acc:VGNC:39527]	coronin 1A [Source:HGNC Symbol;Acc:HGNC:2252]	GO:0051015, GO:0001845, GO:0030595, GO:0003723, GO:0005737, GO:0016020, GO:0005829, GO:0003779, GO:0042803, GO:0005886, GO:0005856, GO:0005515, GO:0031410, GO:0008092, GO:0042802, GO:0006816, GO:0007015, GO:0008064, GO:0008360, GO:0016477, GO:0030335, GO:0030833, GO:0031339, GO:0032796, GO:0034097, GO:0038180, GO:0042102, GO:0043029, GO:0043524, GO:0048873, GO:0050870, GO:0051279, GO:0061502, GO:…	actin filament binding, phagolysosome assembly, leukocyte chemotaxis, RNA binding, cytoplasm, membrane, cytosol, actin binding, protein homodimerization activity, plasma membrane, cytoskeleton, protein binding, cytoplasmic vesicle, cytoskeletal protein binding, identical protein binding, calcium ion transport, actin filament organization, regulation of actin polymerization or depolymerization, re…	molecular_function, biological_process, cellular_component	GO:0008092, GO:0006810, GO:0008150, GO:0016192, GO:0022607, GO:0003674, GO:0002376, GO:0048870, GO:0040011, GO:0031410, GO:0043226, GO:0005768, GO:0005737, GO:0005829, GO:0005856, GO:0007155, GO:0008219, GO:0061024, GO:0007010, GO:0055085, GO:0032991, GO:0065003, GO:0008283, GO:0007165, GO:0005575, GO:0005623, GO:0005886, GO:0042592, GO:0000902, GO:0048856, GO:0006950, GO:0005622, GO:0005615, GO:…	cytoskeletal protein binding, transport, biological_process, vesicle-mediated transport, cellular component assembly, molecular_function, immune system process, cell motility, locomotion, cytoplasmic vesicle, organelle, endosome, cytoplasm, cytosol, cytoskeleton, cell adhesion, cell death, membrane organization, cytoskeleton organization, transmembrane transport, protein-containing complex, prote…	Coro1a	coronin, actin binding protein 1A [Source:MGI Symbol;Acc:MGI:1345961]	GO:0016020, GO:0001772, GO:0048873, GO:0032991, GO:0005515, GO:0005737, GO:0031410, GO:0003779, GO:0042802, GO:0042803, GO:0005886, GO:0005829, GO:0005856, GO:0007015, GO:0005911, GO:0030027, GO:0051015, GO:0030595, GO:0030424, GO:0016477, GO:0001845, GO:0005769, GO:0030864, GO:0015629, GO:0038180, GO:0030833, GO:0008022, GO:0032956, GO:0031252, GO:0003785, GO:0006816, GO:0043524, GO:0045335, GO:…	membrane, immunological synapse, homeostasis of number of cells within a tissue, protein-containing complex, protein binding, cytoplasm, cytoplasmic vesicle, actin binding, identical protein binding, protein homodimerization activity, plasma membrane, cytosol, cytoskeleton, actin filament organization, cell-cell junction, lamellipodium, actin filament binding, leukocyte chemotaxis, axon, cell mig…	cellular_component, biological_process, molecular_function	GO:0048870, GO:0008283, GO:0005622, GO:0005768, GO:0005737, GO:0005829, GO:0031410, GO:0043226, GO:0005856, GO:0006810, GO:0016192, GO:0022607, GO:0006950, GO:0005575, GO:0005623, GO:0005886, GO:0002376, GO:0042592, GO:0065003, GO:0032991, GO:0055085, GO:0008092, GO:0061024, GO:0008219, GO:0040011, GO:0003674, GO:0007010, GO:0007155, GO:0007165, GO:0048856, GO:0000902, GO:0008150	cell motility, cell proliferation, intracellular, endosome, cytoplasm, cytosol, cytoplasmic vesicle, organelle, cytoskeleton, transport, vesicle-mediated transport, cellular component assembly, response to stress, cellular_component, cell, plasma membrane, immune system process, homeostatic process, protein-containing complex assembly, protein-containing complex, transmembrane transport, cytoskel…	TRUE	FALSE	FALSE	FALSE	FALSE	TRUE	NA	NA	NA	NA	NA	NA	NA	NA	NA	HALLMARK_MTORC1_SIGNALING	TRUE	FALSE	FALSE	NA
B	ENSCAFG00000029170	4.7212e-66	1.32099e-61	3.84336	0.399	0.06	0.339	NA	NA	NA	NA	NA	NA	NA	NA	NA	NA	NA	NA	NA	NA	NA	NA	NA	NA	NA	NA	NA	NA	NA	NA	NA	NA	NA	NA	NA	NA	NA	NA	NA	NA	NA	NA	NA	NA	NA	NA	NA	NA
B	ENSCAFG00000030739	6.45687e-65	1.80663e-60	2.49743	0.417	0.071	0.346	NA	NA	NA	NA	NA	NA	NA	NA	NA	NA	NA	NA	NA	NA	NA	NA	NA	NA	NA	NA	NA	NA	NA	NA	NA	NA	NA	NA	NA	NA	NA	NA	NA	NA	NA	NA	NA	NA	NA	NA	NA	NA
B	ENSCAFG00000028485	4.51638e-63	1.26368e-58	1.45499	1	0.918	0.082	NA	NA	NA	NA	NA	NA	NA	NA	NA	NA	NA	NA	NA	NA	NA	NA	NA	NA	NA	NA	NA	NA	NA	NA	NA	NA	NA	NA	NA	NA	NA	NA	NA	NA	NA	NA	NA	NA	NA	NA	NA	NA
B	SYK	1.12607e-61	3.15074e-57	3.8791	0.27	0.029	0.241	Syk	SYK	ENSMUSG00000021457	ENSG00000165025	ENSCAFG00000002171	GO:0000166, GO:0005524, GO:0004672, GO:0004713, GO:0004715, GO:0016301, GO:0016740, GO:0006468, GO:0016310, GO:0005737, GO:0035556, GO:0002250, GO:0050853, GO:0090330, GO:0045579, GO:0001784, GO:0004674, GO:0005178, GO:0019901, GO:0019902, GO:0035325, GO:0042169, GO:0000187, GO:0001820, GO:0001945, GO:0002092, GO:0002281, GO:0002283, GO:0002366, GO:0002554, GO:0006606, GO:0007159, GO:0007166, GO:…	nucleotide binding, ATP binding, protein kinase activity, protein tyrosine kinase activity, non-membrane spanning protein tyrosine kinase activity, kinase activity, transferase activity, protein phosphorylation, phosphorylation, cytoplasm, intracellular signal transduction, adaptive immune response, B cell receptor signaling pathway, regulation of platelet aggregation, positive regulation of B ce…	molecular_function, biological_process, cellular_component	spleen associated tyrosine kinase [Source:VGNC Symbol;Acc:VGNC:47021]	spleen associated tyrosine kinase [Source:HGNC Symbol;Acc:HGNC:11491]	GO:0005737, GO:0016020, GO:0000166, GO:0004672, GO:0005524, GO:0006468, GO:0016740, GO:0016301, GO:0016310, GO:0035556, GO:0004713, GO:0005829, GO:0005886, GO:0005515, GO:0004715, GO:0019901, GO:0019902, GO:0035325, GO:0042169, GO:0000187, GO:0001820, GO:0001945, GO:0002092, GO:0002281, GO:0002283, GO:0002366, GO:0002554, GO:0007166, GO:0007167, GO:0007229, GO:0007257, GO:0010543, GO:0018105, GO:…	cytoplasm, membrane, nucleotide binding, protein kinase activity, ATP binding, protein phosphorylation, transferase activity, kinase activity, phosphorylation, intracellular signal transduction, protein tyrosine kinase activity, cytosol, plasma membrane, protein binding, non-membrane spanning protein tyrosine kinase activity, protein kinase binding, phosphatase binding, Toll-like receptor binding…	cellular_component, molecular_function, biological_process	GO:0048856, GO:0048646, GO:0042592, GO:0006810, GO:0008150, GO:0003674, GO:0006464, GO:0007165, GO:0016192, GO:0002376, GO:0006950, GO:0030154, GO:0007155, GO:0040011, GO:0031410, GO:0032991, GO:0019899, GO:0044403, GO:0048870, GO:0008283, GO:0044281, GO:0005886, GO:0005829, GO:0034641, GO:0006629, GO:0006913, GO:0009058, GO:0005737, GO:0005622, GO:0043167, GO:0016301, GO:0005623, GO:0005575, GO:…	anatomical structure development, anatomical structure formation involved in morphogenesis, homeostatic process, transport, biological_process, molecular_function, cellular protein modification process, signal transduction, vesicle-mediated transport, immune system process, response to stress, cell differentiation, cell adhesion, locomotion, cytoplasmic vesicle, protein-containing complex, enzyme…	Syk	spleen tyrosine kinase [Source:MGI Symbol;Acc:MGI:99515]	, GO:0004672, GO:0005524, GO:0006468, GO:0016020, GO:0016740, GO:0005886, GO:0042742, GO:0005634, GO:0032991, GO:0005515, GO:0005737, GO:0035556, GO:0000166, GO:0031410, GO:0016301, GO:0007229, GO:0016310, GO:0004713, GO:0004715, GO:0007186, GO:0002376, GO:0045087, GO:0050776, GO:0019815, GO:0019370, GO:0000187, GO:0045780, GO:0005829, GO:0050731, GO:0019902, GO:0030593, GO:0005178, GO:0031625, G…	, protein kinase activity, ATP binding, protein phosphorylation, membrane, transferase activity, plasma membrane, defense response to bacterium, nucleus, protein-containing complex, protein binding, cytoplasm, intracellular signal transduction, nucleotide binding, cytoplasmic vesicle, kinase activity, integrin-mediated signaling pathway, phosphorylation, protein tyrosine kinase activity, non-memb…	, molecular_function, biological_process, cellular_component	GO:0005575, GO:0043167, GO:0006913, GO:0006629, GO:0040011, GO:0005829, GO:0005886, GO:0044281, GO:0009058, GO:0034641, GO:0005737, GO:0016301, GO:0007155, GO:0043226, GO:0005634, GO:0008283, GO:0032991, GO:0019899, GO:0048870, GO:0048646, GO:0048856, GO:0006810, GO:0042592, GO:0016192, GO:0002376, GO:0031410, GO:0005623, GO:0005622, GO:0006950, GO:0030154, GO:0006464, GO:0007165, GO:0008150, GO:…	cellular_component, ion binding, nucleocytoplasmic transport, lipid metabolic process, locomotion, cytosol, plasma membrane, small molecule metabolic process, biosynthetic process, cellular nitrogen compound metabolic process, cytoplasm, kinase activity, cell adhesion, organelle, nucleus, cell proliferation, protein-containing complex, enzyme binding, cell motility, anatomical structure formation…	TRUE	FALSE	FALSE	FALSE	FALSE	TRUE		yes		MDS, peripheral T-cell lymphoma			oncogene, fusion		TRUE	KEGG_B_CELL_RECEPTOR_SIGNALING_PATHWAY, KEGG_FC_EPSILON_RI_SIGNALING_PATHWAY, KEGG_FC_GAMMA_R_MEDIATED_PHAGOCYTOSIS, KEGG_NATURAL_KILLER_CELL_MEDIATED_CYTOTOXICITY, HALLMARK_APICAL_JUNCTION, BIOCARTA_IL2RB_PATHWAY, BIOCARTA_IL2_PATHWAY, BIOCARTA_NKCELLS_PATHWAY, BIOCARTA_BCR_PATHWAY, BIOCARTA_FCER1_PATHWAY, BIOCARTA_SPPA_PATHWAY, REACTOME_REGULATION_OF_SIGNALING_BY_CBL, REACTOME_ANTIGEN_ACTIVATES…	FALSE	FALSE	FALSE	vascular dementia,atrial fibrillation,type II diabetes mellitus,platelet component distribution width
B	HLA-DRB1	1.14502e-60	3.20376e-56	1.58141	0.773	0.234	0.539	H2-Eb1	NA	ENSMUSG00000060586	NA	ENSCAFG00000000806	GO:0016020, GO:0016021, GO:0006955, GO:0002376, GO:0019882, GO:0002504, GO:0042613	membrane, integral component of membrane, immune response, immune system process, antigen processing and presentation, antigen processing and presentation of peptide or polysaccharide antigen via MHC class II, MHC class II protein complex	cellular_component, biological_process	MHC class II DLA DRB1 beta chain [Source:NCBI gene;Acc:474860]	NA	NA	NA	NA	NA	NA	H2-Eb1	histocompatibility 2, class II antigen E beta [Source:MGI Symbol;Acc:MGI:95901]	GO:0016020, GO:0016021, GO:0006955, GO:0002376, GO:0019882, GO:0002504, GO:0042613	membrane, integral component of membrane, immune response, immune system process, antigen processing and presentation, antigen processing and presentation of peptide or polysaccharide antigen via MHC class II, MHC class II protein complex	cellular_component, biological_process	GO:0002376, GO:0008150, GO:0005623, GO:0005886, GO:0005575, GO:0032991	immune system process, biological_process, cell, plasma membrane, cellular_component, protein-containing complex	TRUE	FALSE	FALSE	FALSE	FALSE	FALSE	NA	NA	NA	NA	NA	NA	NA	NA	NA	NA	NA	NA	NA	NA
B	SPC24	8.36071e-59	2.33933e-54	3.8607	0.258	0.027	0.231	Spc24	SPC24	ENSMUSG00000074476	ENSG00000161888	ENSCAFG00000017538	GO:0005634, GO:0005730, GO:0031262	nucleus, nucleolus, Ndc80 complex	cellular_component	SPC24, NDC80 kinetochore complex component [Source:VGNC Symbol;Acc:VGNC:46723]	SPC24, NDC80 kinetochore complex component [Source:HGNC Symbol;Acc:HGNC:26913]	, GO:0005634, GO:0005730, GO:0051301, GO:0005694, GO:0005515, GO:0007049, GO:0000775, GO:0000776, GO:0000777, GO:0005829, GO:0031262	, nucleus, nucleolus, cell division, chromosome, protein binding, cell cycle, centromeric region, kinetochore, condensed chromosome kinetochore, cytosol, Ndc80 complex	, cellular_component, biological_process, molecular_function	GO:0003674, GO:0005575, GO:0005622, GO:0005623, GO:0005694, GO:0043226, GO:0032991, GO:0005730, GO:0005829, GO:0005737, GO:0005634, GO:0051301, GO:0008150, GO:0007049	molecular_function, cellular_component, intracellular, cell, chromosome, organelle, protein-containing complex, nucleolus, cytosol, cytoplasm, nucleus, cell division, biological_process, cell cycle	Spc24	SPC24, NDC80 kinetochore complex component, homolog (S. cerevisiae) [Source:MGI Symbol;Acc:MGI:1914879]	GO:0003674, GO:0005634, GO:0005694, GO:0005730, GO:0000775, GO:0007049, GO:0051301, GO:0000776, GO:0000777, GO:0031262	molecular_function, nucleus, chromosome, nucleolus, centromeric region, cell cycle, cell division, kinetochore, condensed chromosome kinetochore, Ndc80 complex	molecular_function, cellular_component, biological_process	GO:0005730, GO:0051301, GO:0005634, GO:0005575, GO:0005622, GO:0005623, GO:0005694, GO:0043226, GO:0032991, GO:0007049, GO:0008150, GO:0003674	nucleolus, cell division, nucleus, cellular_component, intracellular, cell, chromosome, organelle, protein-containing complex, cell cycle, biological_process, molecular_function	FALSE	FALSE	FALSE	FALSE	FALSE	TRUE	NA	NA	NA	NA	NA	NA	NA	NA	NA	HALLMARK_E2F_TARGETS, REACTOME_MITOTIC_PROMETAPHASE, REACTOME_MITOTIC_M_M_G1_PHASES, REACTOME_DNA_REPLICATION, REACTOME_CELL_CYCLE_MITOTIC, REACTOME_CELL_CYCLE	FALSE	FALSE	FALSE	cortisol measurement,low density lipoprotein cholesterol measurement,total cholesterol measurement
B	RGS1	2.19141e-58	6.13157e-54	1.81127	0.589	0.133	0.456	Rgs1	RGS1	ENSMUSG00000026358	ENSG00000090104	ENSCAFG00000010603	GO:0005096, GO:0008277, GO:0001965, GO:0007165, GO:0007186, GO:0009617, GO:0043547, GO:0061737, GO:0005829, GO:0031234	GTPase activator activity, regulation of G protein-coupled receptor signaling pathway, G-protein alpha-subunit binding, signal transduction, G protein-coupled receptor signaling pathway, response to bacterium, positive regulation of GTPase activity, leukotriene signaling pathway, cytosol, extrinsic component of cytoplasmic side of plasma membrane	molecular_function, biological_process, cellular_component	regulator of G protein signaling 1 [Source:VGNC Symbol;Acc:VGNC:45519]	regulator of G protein signaling 1 [Source:HGNC Symbol;Acc:HGNC:9991]	GO:0005737, GO:0016020, GO:0005829, GO:0005886, GO:0005096, GO:0043547, GO:0007165, GO:0008277, GO:0007186, GO:0009617, GO:0031234, GO:0006955, GO:0009968, GO:0005516, GO:0001965, GO:0007193, GO:0061737	cytoplasm, membrane, cytosol, plasma membrane, GTPase activator activity, positive regulation of GTPase activity, signal transduction, regulation of G protein-coupled receptor signaling pathway, G protein-coupled receptor signaling pathway, response to bacterium, extrinsic component of cytoplasmic side of plasma membrane, immune response, negative regulation of signal transduction, calmodulin bin…	cellular_component, molecular_function, biological_process	GO:0005575, GO:0030234, GO:0005623, GO:0005622, GO:0003674, GO:0002376, GO:0008150, GO:0005886, GO:0005737, GO:0005829, GO:0007165	cellular_component, enzyme regulator activity, cell, intracellular, molecular_function, immune system process, biological_process, plasma membrane, cytoplasm, cytosol, signal transduction	Rgs1	regulator of G-protein signaling 1 [Source:MGI Symbol;Acc:MGI:1354694]	GO:0016020, GO:0005886, GO:0005096, GO:0005829, GO:0005737, GO:0007165, GO:0007186, GO:0008277, GO:0009617, GO:0043547, GO:0009968, GO:0031234, GO:0001965, GO:0061737	membrane, plasma membrane, GTPase activator activity, cytosol, cytoplasm, signal transduction, G protein-coupled receptor signaling pathway, regulation of G protein-coupled receptor signaling pathway, response to bacterium, positive regulation of GTPase activity, negative regulation of signal transduction, extrinsic component of cytoplasmic side of plasma membrane, G-protein alpha-subunit binding…	cellular_component, molecular_function, biological_process	GO:0030234, GO:0005623, GO:0003674, GO:0005622, GO:0005737, GO:0005575, GO:0008150, GO:0007165, GO:0005886, GO:0005829	enzyme regulator activity, cell, molecular_function, intracellular, cytoplasm, cellular_component, biological_process, signal transduction, plasma membrane, cytosol	TRUE	FALSE	FALSE	FALSE	FALSE	FALSE	NA	NA	NA	NA	NA	NA	NA	NA	NA	HALLMARK_INFLAMMATORY_RESPONSE, REACTOME_G_ALPHA_I_SIGNALLING_EVENTS, REACTOME_GPCR_DOWNSTREAM_SIGNALING, REACTOME_SIGNALING_BY_GPCR	FALSE	FALSE	FALSE	NA
B	RPL32	3.69693e-57	1.0344e-52	1.4105	1	0.919	0.081	Efcab12	EFCAB12	ENSMUSG00000030321	ENSG00000172771	ENSCAFG00000004871	GO:0005509, GO:0003735, GO:0006412, GO:0005840, GO:0022625	calcium ion binding, structural constituent of ribosome, translation, ribosome, cytosolic large ribosomal subunit	molecular_function, biological_process, cellular_component	EF-hand calcium binding domain 12 [Source:NCBI gene;Acc:484645]	EF-hand calcium binding domain 12 [Source:HGNC Symbol;Acc:HGNC:28061]	GO:0046872, GO:0005509, GO:0005515	metal ion binding, calcium ion binding, protein binding	molecular_function	GO:0043167, GO:0003674	ion binding, molecular_function	Efcab12	EF-hand calcium binding domain 12 [Source:MGI Symbol;Acc:MGI:2681834]	GO:0003674, GO:0008150, GO:0005575, GO:0005509	molecular_function, biological_process, cellular_component, calcium ion binding	molecular_function, biological_process, cellular_component	GO:0043167, GO:0008150, GO:0003674, GO:0005575	ion binding, biological_process, molecular_function, cellular_component	FALSE	FALSE	FALSE	FALSE	FALSE	FALSE	NA	NA	NA	NA	NA	NA	NA	NA	NA	NA	NA	NA	NA	response to diisocyanate, asthma
B	CD69	5.27445e-57	1.47579e-52	2.76219	0.356	0.053	0.303	Cd69	CD69	ENSMUSG00000030156	ENSG00000110848	ENSCAFG00000013596	GO:0016020, GO:0016021, GO:0030246, GO:0042803, GO:0035690, GO:0009897, GO:0009986, GO:0032991	membrane, integral component of membrane, carbohydrate binding, protein homodimerization activity, cellular response to drug, external side of plasma membrane, cell surface, protein-containing complex	cellular_component, molecular_function, biological_process	CD69 molecule [Source:VGNC Symbol;Acc:VGNC:38968]	CD69 molecule [Source:HGNC Symbol;Acc:HGNC:1694]	GO:0016020, GO:0016021, GO:0030246, GO:0005515, GO:0005887, GO:0032991, GO:0004888, GO:0042803, GO:0005509, GO:0035690, GO:0009897, GO:0009986	membrane, integral component of membrane, carbohydrate binding, protein binding, integral component of plasma membrane, protein-containing complex, transmembrane signaling receptor activity, protein homodimerization activity, calcium ion binding, cellular response to drug, external side of plasma membrane, cell surface	cellular_component, molecular_function, biological_process	GO:0005886, GO:0007165, GO:0008150, GO:0032991, GO:0043167, GO:0005575, GO:0005623, GO:0003674	plasma membrane, signal transduction, biological_process, protein-containing complex, ion binding, cellular_component, cell, molecular_function	Cd69	CD69 antigen [Source:MGI Symbol;Acc:MGI:88343]	GO:0016020, GO:0016021, GO:0009897, GO:0032991, GO:0009986, GO:0042803, GO:0030246, GO:0005509, GO:0035690	membrane, integral component of membrane, external side of plasma membrane, protein-containing complex, cell surface, protein homodimerization activity, carbohydrate binding, calcium ion binding, cellular response to drug	cellular_component, molecular_function, biological_process	GO:0003674, GO:0005623, GO:0032991, GO:0043167, GO:0005886, GO:0005575, GO:0008150	molecular_function, cell, protein-containing complex, ion binding, plasma membrane, cellular_component, biological_process	FALSE	FALSE	FALSE	FALSE	FALSE	FALSE	NA	NA	NA	NA	NA	NA	NA	NA	NA	HALLMARK_INFLAMMATORY_RESPONSE, HALLMARK_TNFA_SIGNALING_VIA_NFKB, HALLMARK_APOPTOSIS, HALLMARK_INTERFERON_GAMMA_RESPONSE	TRUE	FALSE	FALSE	neutrophil percentage of leukocytes,lymphocyte count,lymphocyte percentage of leukocytes,multiple sclerosis,type I diabetes mellitus
B	RPS27	4.72688e-54	1.32258e-49	1.45866	1	0.928	0.072	NA	RPS27	NA	ENSG00000177954	ENSCAFG00000017386	GO:0003735, GO:0006412, GO:0005840, GO:0046872, GO:0022627, GO:0000028, GO:0006364, GO:0005634, GO:0014069	structural constituent of ribosome, translation, ribosome, metal ion binding, cytosolic small ribosomal subunit, ribosomal small subunit assembly, rRNA processing, nucleus, postsynaptic density	molecular_function, biological_process, cellular_component	ribosomal protein S27 [Source:VGNC Symbol;Acc:VGNC:53632]	ribosomal protein S27 [Source:HGNC Symbol;Acc:HGNC:10416]	GO:0003723, GO:0005634, GO:0006412, GO:0046872, GO:0003677, GO:0003735, GO:0005840, GO:0008270, GO:0005515, GO:0022627, GO:0006364, GO:0000028, GO:0005654, GO:0005829, GO:0008283, GO:0006413, GO:0000184, GO:0006614, GO:0014069	RNA binding, nucleus, translation, metal ion binding, DNA binding, structural constituent of ribosome, ribosome, zinc ion binding, protein binding, cytosolic small ribosomal subunit, rRNA processing, ribosomal small subunit assembly, nucleoplasm, cytosol, cell proliferation, translational initiation, nuclear-transcribed mRNA catabolic process, nonsense-mediated decay, SRP-dependent cotranslationa…	molecular_function, cellular_component, biological_process	GO:0005634, GO:0005622, GO:0005623, GO:0005575, GO:0003677, GO:0003723, GO:0003735, GO:0005198, GO:0005840, GO:0032991, GO:0005829, GO:0005737, GO:0043226, GO:0005654, GO:0006412, GO:0009058, GO:0006605, GO:0006810, GO:0009056, GO:0034641, GO:0034655, GO:0008150, GO:0022607, GO:0022618, GO:0042254, GO:0065003, GO:0003674, GO:0005856, GO:0043167, GO:0008283	nucleus, intracellular, cell, cellular_component, DNA binding, RNA binding, structural constituent of ribosome, structural molecule activity, ribosome, protein-containing complex, cytosol, cytoplasm, organelle, nucleoplasm, translation, biosynthetic process, protein targeting, transport, catabolic process, cellular nitrogen compound metabolic process, nucleobase-containing compound catabolic proc…	NA	NA	NA	NA	NA	NA	NA	FALSE	FALSE	FALSE	FALSE	FALSE	TRUE	NA	NA	NA	NA	NA	NA	NA	NA	NA	KEGG_RIBOSOME, REACTOME_FORMATION_OF_THE_TERNARY_COMPLEX_AND_SUBSEQUENTLY_THE_43S_COMPLEX, REACTOME_ACTIVATION_OF_THE_MRNA_UPON_BINDING_OF_THE_CAP_BINDING_COMPLEX_AND_EIFS_AND_SUBSEQUENT_BINDING_TO_43S, REACTOME_MITOTIC_PROMETAPHASE, REACTOME_PEPTIDE_CHAIN_ELONGATION, REACTOME_SRP_DEPENDENT_COTRANSLATIONAL_PROTEIN_TARGETING_TO_MEMBRANE, REACTOME_3_UTR_MEDIATED_TRANSLATIONAL_REGULATION, REACTOME_I…	FALSE	FALSE	FALSE	NA
B	CD19	8.03633e-54	2.24856e-49	4.00475	0.276	0.035	0.241	Cd19	CD19	ENSMUSG00000030724	ENSG00000177455	ENSCAFG00000017303	GO:0016020, GO:0016021, GO:0009897, GO:0050853, GO:0001923, GO:0002322, GO:0016064, GO:0019724, GO:0043552, GO:0050851, GO:0050855, GO:0050864, GO:0051281, GO:0005887, GO:0032991	membrane, integral component of membrane, external side of plasma membrane, B cell receptor signaling pathway, B-1 B cell differentiation, B cell proliferation involved in immune response, immunoglobulin mediated immune response, B cell mediated immunity, positive regulation of phosphatidylinositol 3-kinase activity, antigen receptor-mediated signaling pathway, regulation of B cell receptor signa…	cellular_component, biological_process	CD19 molecule [Source:VGNC Symbol;Acc:VGNC:38935]	CD19 molecule [Source:HGNC Symbol;Acc:HGNC:1633]	GO:0016020, GO:0016021, GO:0005515, GO:0030449, GO:0050776, GO:0005886, GO:0050853, GO:0009897, GO:0046854, GO:0005887, GO:0070062, GO:0032991, GO:0046934, GO:0051897, GO:0051281, GO:0043552, GO:0016064, GO:0050855, GO:0002322, GO:0050851, GO:0050864, , GO:0001923, GO:0019724	membrane, integral component of membrane, protein binding, regulation of complement activation, regulation of immune response, plasma membrane, B cell receptor signaling pathway, external side of plasma membrane, phosphatidylinositol phosphorylation, integral component of plasma membrane, extracellular exosome, protein-containing complex, phosphatidylinositol-4,5-bisphosphate 3-kinase activity, p…	cellular_component, molecular_function, biological_process	GO:0002376, GO:0008283, GO:0007165, GO:0006950, GO:0003674, GO:0008150, GO:0051604, GO:0016301, GO:0032991, GO:0055085, GO:0043226, GO:0005575, GO:0005615, GO:0005576, GO:0005623, GO:0005886, GO:0042592, GO:0006629, GO:0006810, GO:0030154, GO:0048856	immune system process, cell proliferation, signal transduction, response to stress, molecular_function, biological_process, protein maturation, kinase activity, protein-containing complex, transmembrane transport, organelle, cellular_component, extracellular space, extracellular region, cell, plasma membrane, homeostatic process, lipid metabolic process, transport, cell differentiation, anatomica…	Cd19	CD19 antigen [Source:MGI Symbol;Acc:MGI:88319]	, GO:0016020, GO:0016021, GO:0009897, GO:0032991, GO:0005887, GO:0005515, GO:0005886, GO:0051281, GO:0043552, GO:0050853, GO:0050855, GO:0001923, GO:0002322, GO:0016064, GO:0019724, GO:0050851, GO:0050864	, membrane, integral component of membrane, external side of plasma membrane, protein-containing complex, integral component of plasma membrane, protein binding, plasma membrane, positive regulation of release of sequestered calcium ion into cytosol, positive regulation of phosphatidylinositol 3-kinase activity, B cell receptor signaling pathway, regulation of B cell receptor signaling pathway, B…	, cellular_component, molecular_function, biological_process	GO:0005575, GO:0005623, GO:0008283, GO:0007165, GO:0003674, GO:0032991, GO:0055085, GO:0008150, GO:0002376, GO:0030154, GO:0048856, GO:0006629, GO:0042592, GO:0006810, GO:0005886	cellular_component, cell, cell proliferation, signal transduction, molecular_function, protein-containing complex, transmembrane transport, biological_process, immune system process, cell differentiation, anatomical structure development, lipid metabolic process, homeostatic process, transport, plasma membrane	TRUE	FALSE	FALSE	FALSE	FALSE	TRUE	NA	NA	NA	NA	NA	NA	NA	NA	NA	KEGG_B_CELL_RECEPTOR_SIGNALING_PATHWAY, KEGG_PRIMARY_IMMUNODEFICIENCY, KEGG_HEMATOPOIETIC_CELL_LINEAGE, REACTOME_ANTIGEN_ACTIVATES_B_CELL_RECEPTOR_LEADING_TO_GENERATION_OF_SECOND_MESSENGERS, REACTOME_IMMUNOREGULATORY_INTERACTIONS_BETWEEN_A_LYMPHOID_AND_A_NON_LYMPHOID_CELL, REACTOME_SIGNALING_BY_THE_B_CELL_RECEPTOR_BCR, REACTOME_ADAPTIVE_IMMUNE_SYSTEM, REACTOME_IMMUNE_SYSTEM	FALSE	FALSE	FALSE	intelligence
B	ENSCAFG00000029884	1.92835e-52	5.39552e-48	1.35256	1	0.898	0.102	NA	NA	NA	NA	NA	NA	NA	NA	NA	NA	NA	NA	NA	NA	NA	NA	NA	NA	NA	NA	NA	NA	NA	NA	NA	NA	NA	NA	NA	NA	NA	NA	NA	NA	NA	NA	NA	NA	NA	NA	NA	NA
B	SAMSN1	4.6076e-52	1.28921e-47	3.2682	0.301	0.042	0.259	Samsn1	SAMSN1	ENSMUSG00000022876	ENSG00000155307	ENSCAFG00000031013	GO:0005634, GO:0001784, GO:0002820, GO:0050732, GO:0050869, GO:0005829, GO:0005886	nucleus, phosphotyrosine residue binding, negative regulation of adaptive immune response, negative regulation of peptidyl-tyrosine phosphorylation, negative regulation of B cell activation, cytosol, plasma membrane	cellular_component, molecular_function, biological_process	SAM domain, SH3 domain and nuclear localization signals 1 [Source:VGNC Symbol;Acc:VGNC:45857]	SAM domain, SH3 domain and nuclear localization signals 1 [Source:HGNC Symbol;Acc:HGNC:10528]	GO:0003723, GO:0005634, GO:0005737, GO:0005886, GO:0042995, GO:0001726, GO:0002820, GO:0050732, GO:0001784, GO:0050869, , GO:0005829	RNA binding, nucleus, cytoplasm, plasma membrane, cell projection, ruffle, negative regulation of adaptive immune response, negative regulation of peptidyl-tyrosine phosphorylation, phosphotyrosine residue binding, negative regulation of B cell activation, , cytosol	molecular_function, cellular_component, biological_process	GO:0005886, GO:0005737, GO:0002376, GO:0006464, GO:0005575, GO:0005623, GO:0008150, GO:0003674, GO:0005634, GO:0043226, GO:0003723, GO:0005622, GO:0005829	plasma membrane, cytoplasm, immune system process, cellular protein modification process, cellular_component, cell, biological_process, molecular_function, nucleus, organelle, RNA binding, intracellular, cytosol	Samsn1	SAM domain, SH3 domain and nuclear localization signals, 1 [Source:MGI Symbol;Acc:MGI:1914992]	GO:0005634, GO:0005737, GO:0005886, GO:0042995, GO:0005829, GO:0001784, GO:0001726, GO:0002820, GO:0050732, GO:0050869	nucleus, cytoplasm, plasma membrane, cell projection, cytosol, phosphotyrosine residue binding, ruffle, negative regulation of adaptive immune response, negative regulation of peptidyl-tyrosine phosphorylation, negative regulation of B cell activation	cellular_component, molecular_function, biological_process	GO:0043226, GO:0005634, GO:0005622, GO:0005623, GO:0008150, GO:0003674, GO:0006464, GO:0005575, GO:0002376, GO:0005737, GO:0005886, GO:0005829	organelle, nucleus, intracellular, cell, biological_process, molecular_function, cellular protein modification process, cellular_component, immune system process, cytoplasm, plasma membrane, cytosol	TRUE	FALSE	FALSE	FALSE	FALSE	FALSE	NA	NA	NA	NA	NA	NA	NA	NA	NA	NA	NA	NA	NA	NA
B	PABPC1	1.30038e-51	3.63847e-47	1.63863	0.957	0.569	0.388	Pabpc1	PABPC1	ENSMUSG00000022283	ENSG00000070756	ENSCAFG00000000567	GO:0005634, GO:0005737, GO:0005829, GO:0003723, GO:0003676, GO:0008143, GO:1990904, GO:0003730, GO:0008266, GO:0010494, GO:0008022, GO:0031047, GO:0045070, GO:0060213, GO:1900153, GO:2000623, GO:0035770, GO:0036464, GO:0071013	nucleus, cytoplasm, cytosol, RNA binding, nucleic acid binding, poly(A) binding, ribonucleoprotein complex, mRNA 3'-UTR binding, poly(U) RNA binding, cytoplasmic stress granule, protein C-terminus binding, gene silencing by RNA, positive regulation of viral genome replication, positive regulation of nuclear-transcribed mRNA poly(A) tail shortening, positive regulation of nuclear-transcribed mRNA …	cellular_component, molecular_function, biological_process	poly(A) binding protein cytoplasmic 1 [Source:VGNC Symbol;Acc:VGNC:51778]	poly(A) binding protein cytoplasmic 1 [Source:HGNC Symbol;Acc:HGNC:8554]	GO:0003723, GO:0003676, GO:0006397, GO:0008380, GO:0005634, GO:0005737, GO:0016020, GO:0005829, GO:0005515, GO:0005681, GO:0003729, GO:0031047, GO:0060213, GO:1900153, GO:0030425, GO:0035770, GO:1990124, GO:0000398, GO:0071013, GO:0005925, GO:0045727, GO:0070062, GO:2000623, GO:1990904, GO:0008022, GO:0010494, GO:0003730, GO:0006413, GO:0043488, GO:0008143, GO:0036464, GO:0000184, GO:0045070, GO:…	RNA binding, nucleic acid binding, mRNA processing, RNA splicing, nucleus, cytoplasm, membrane, cytosol, protein binding, spliceosomal complex, mRNA binding, gene silencing by RNA, positive regulation of nuclear-transcribed mRNA poly(A) tail shortening, positive regulation of nuclear-transcribed mRNA catabolic process, deadenylation-dependent decay, dendrite, ribonucleoprotein granule, messenger …	molecular_function, biological_process, cellular_component	GO:0003723, GO:0003674, GO:0005829, GO:0032991, GO:0005737, GO:0006412, GO:0009058, GO:0006397, GO:0008150, GO:0009056, GO:0034641, GO:0034655, GO:0005623, GO:0005575, GO:0005576, GO:0005615, GO:0043226, GO:0005634, GO:0003729, GO:0005622, GO:0044403	RNA binding, molecular_function, cytosol, protein-containing complex, cytoplasm, translation, biosynthetic process, mRNA processing, biological_process, catabolic process, cellular nitrogen compound metabolic process, nucleobase-containing compound catabolic process, cell, cellular_component, extracellular region, extracellular space, organelle, nucleus, mRNA binding, intracellular, symbiont proc…	Pabpc1	poly(A) binding protein, cytoplasmic 1 [Source:MGI Symbol;Acc:MGI:1349722]	GO:0005634, GO:0003676, GO:0005829, GO:0005515, GO:0005737, GO:0003723, GO:0006397, GO:0008380, GO:0031047, GO:0005681, GO:0030425, GO:0045070, GO:0008022, GO:0071013, GO:0008143, GO:0003729, GO:1990904, GO:0008266, GO:0036464, GO:0003730, GO:0010494, GO:0000184, GO:2000623, GO:0060213, GO:1900153, GO:0035770, GO:1990124	nucleus, nucleic acid binding, cytosol, protein binding, cytoplasm, RNA binding, mRNA processing, RNA splicing, gene silencing by RNA, spliceosomal complex, dendrite, positive regulation of viral genome replication, protein C-terminus binding, catalytic step 2 spliceosome, poly(A) binding, mRNA binding, ribonucleoprotein complex, poly(U) RNA binding, cytoplasmic ribonucleoprotein granule, mRNA 3'…	cellular_component, molecular_function, biological_process	GO:0044403, GO:0006397, GO:0003674, GO:0003723, GO:0003729, GO:0005829, GO:0005622, GO:0005623, GO:0005634, GO:0043226, GO:0032991, GO:0005737, GO:0008150, GO:0009056, GO:0034641, GO:0034655, GO:0005575	symbiont process, mRNA processing, molecular_function, RNA binding, mRNA binding, cytosol, intracellular, cell, nucleus, organelle, protein-containing complex, cytoplasm, biological_process, catabolic process, cellular nitrogen compound metabolic process, nucleobase-containing compound catabolic process, cellular_component	FALSE	FALSE	FALSE	FALSE	FALSE	FALSE		yes		HNSCC, biliary tract carcinoma			oncogene, TSG		TRUE	HALLMARK_PEROXISOME, HALLMARK_MYC_TARGETS_V1, BIOCARTA_EIF4_PATHWAY, REACTOME_DESTABILIZATION_OF_MRNA_BY_AUF1_HNRNP_D0, REACTOME_DEADENYLATION_OF_MRNA, REACTOME_ACTIVATION_OF_THE_MRNA_UPON_BINDING_OF_THE_CAP_BINDING_COMPLEX_AND_EIFS_AND_SUBSEQUENT_BINDING_TO_43S, REACTOME_3_UTR_MEDIATED_TRANSLATIONAL_REGULATION, REACTOME_REGULATION_OF_MRNA_STABILITY_BY_PROTEINS_THAT_BIND_AU_RICH_ELEMENTS, REACTOM…	FALSE	FALSE	FALSE	NA
B	HMGB2	8.04577e-50	2.25121e-45	2.60631	0.73	0.294	0.436	Hmgb2	HMGB2	ENSMUSG00000054717	ENSG00000164104	ENSCAFG00000007851	GO:0005634, GO:0003677, GO:0008134, GO:0045944, GO:0005737, GO:0000790, GO:0006357, GO:0006310, GO:0050918, GO:0000400, GO:0001158, GO:0003684, GO:0003690, GO:0003697, GO:0003713, GO:0008144, GO:0008301, GO:0019904, GO:0042056, GO:0044212, GO:0044378, GO:0050786, GO:0097100, GO:0001938, GO:0002437, GO:0006265, GO:0006334, GO:0006338, GO:0007283, GO:0007289, GO:0008584, GO:0010628, GO:0010629, GO:…	nucleus, DNA binding, transcription factor binding, positive regulation of transcription by RNA polymerase II, cytoplasm, nuclear chromatin, regulation of transcription by RNA polymerase II, DNA recombination, positive chemotaxis, four-way junction DNA binding, enhancer sequence-specific DNA binding, damaged DNA binding, double-stranded DNA binding, single-stranded DNA binding, transcription coac…	cellular_component, molecular_function, biological_process	high mobility group box 2 [Source:VGNC Symbol;Acc:VGNC:41710]	high mobility group box 2 [Source:HGNC Symbol;Acc:HGNC:5000]	GO:0005634, GO:0003723, GO:0005737, GO:0005730, GO:0006325, GO:0003677, GO:0005623, GO:0006334, GO:0005694, GO:0005515, GO:0005576, GO:0006310, GO:0048471, GO:0006954, GO:0005615, GO:0008134, GO:0003713, GO:0045893, GO:0002376, GO:0045087, GO:0006935, GO:0000400, GO:0097100, GO:0032392, GO:0050918, GO:0006338, GO:0000790, GO:0006357, GO:0045944, GO:0005654, GO:0071222, GO:0032991, GO:0003690, GO:…	nucleus, RNA binding, cytoplasm, nucleolus, chromatin organization, DNA binding, cell, nucleosome assembly, chromosome, protein binding, extracellular region, DNA recombination, perinuclear region of cytoplasm, inflammatory response, extracellular space, transcription factor binding, transcription coactivator activity, positive regulation of transcription, DNA-templated, immune system process, in…	cellular_component, molecular_function, biological_process	GO:0040011, GO:0032991, GO:0048870, GO:0030154, GO:0008134, GO:0007165, GO:0005615, GO:0005576, GO:0003723, GO:0006259, GO:0009056, GO:0034641, GO:0034655, GO:0000003, GO:0008150, GO:0000228, GO:0003674, GO:0003677, GO:0005575, GO:0005622, GO:0005623, GO:0005634, GO:0005694, GO:0043226, GO:0006950, GO:0002376, GO:0048856, GO:0008283, GO:0042592, GO:0005730, GO:0005737, GO:0005654, GO:0051276, GO:…	locomotion, protein-containing complex, cell motility, cell differentiation, transcription factor binding, signal transduction, extracellular space, extracellular region, RNA binding, DNA metabolic process, catabolic process, cellular nitrogen compound metabolic process, nucleobase-containing compound catabolic process, reproduction, biological_process, nuclear chromosome, molecular_function, DNA…	Hmgb2	high mobility group box 2 [Source:MGI Symbol;Acc:MGI:96157]	GO:0005634, GO:0005615, GO:0003677, GO:0032991, GO:0048471, GO:0005737, GO:0005694, GO:0045944, GO:0005576, GO:0007283, GO:0045893, GO:0002376, GO:0045087, GO:0005730, GO:0006935, GO:0050830, GO:0045892, GO:0050918, GO:0006357, GO:0050829, GO:0006310, GO:0019904, GO:0000793, GO:0044212, GO:0005515, GO:0006954, GO:0003684, GO:0003713, GO:0043388, GO:0007289, GO:0008584, GO:1902042, GO:0003690, GO:…	nucleus, extracellular space, DNA binding, protein-containing complex, perinuclear region of cytoplasm, cytoplasm, chromosome, positive regulation of transcription by RNA polymerase II, extracellular region, spermatogenesis, positive regulation of transcription, DNA-templated, immune system process, innate immune response, nucleolus, chemotaxis, defense response to Gram-positive bacterium, negati…	cellular_component, molecular_function, biological_process	GO:0030154, GO:0007165, GO:0032991, GO:0008283, GO:0002376, GO:0003674, GO:0003677, GO:0042592, GO:0006950, GO:0048856, GO:0008219, GO:0040011, GO:0005576, GO:0005615, GO:0008134, GO:0048870, GO:0000228, GO:0005575, GO:0005622, GO:0005623, GO:0005634, GO:0005694, GO:0043226, GO:0000003, GO:0008150, GO:0006259, GO:0034641, GO:0051276, GO:0009058, GO:0005730, GO:0005737	cell differentiation, signal transduction, protein-containing complex, cell proliferation, immune system process, molecular_function, DNA binding, homeostatic process, response to stress, anatomical structure development, cell death, locomotion, extracellular region, extracellular space, transcription factor binding, cell motility, nuclear chromosome, cellular_component, intracellular, cell, nucl…	TRUE	FALSE	FALSE	FALSE	FALSE	TRUE	NA	NA	NA	NA	NA	NA	NA	NA	NA	HALLMARK_E2F_TARGETS, HALLMARK_APOPTOSIS, BIOCARTA_DNAFRAGMENT_PATHWAY, BIOCARTA_SET_PATHWAY, REACTOME_APOPTOSIS_INDUCED_DNA_FRAGMENTATION, REACTOME_APOPTOTIC_EXECUTION_PHASE, REACTOME_APOPTOSIS	TRUE	FALSE	FALSE	NA
B	RPS12	8.28874e-50	2.31919e-45	1.37968	0.982	0.879	0.103	NA	NA	NA	NA	ENSCAFG00000000190	GO:0003735, GO:0006412, GO:0005840, GO:0022627	structural constituent of ribosome, translation, ribosome, cytosolic small ribosomal subunit	molecular_function, biological_process, cellular_component	ribosomal protein S12 [Source:VGNC Symbol;Acc:VGNC:45730]	NA	NA	NA	NA	NA	NA	NA	NA	NA	NA	NA	NA	NA	FALSE	FALSE	FALSE	FALSE	FALSE	FALSE	NA	NA	NA	NA	NA	NA	NA	NA	NA	NA	NA	NA	NA	NA
B	RPL21	1.79671e-49	5.02719e-45	1.07825	1	0.946	0.054	Rpl21	NA	ENSMUSG00000041453	NA	ENSCAFG00000006810	GO:0003735, GO:0006412, GO:0005840, GO:0022625	structural constituent of ribosome, translation, ribosome, cytosolic large ribosomal subunit	molecular_function, biological_process, cellular_component	ribosomal protein L21 [Source:NCBI gene;Acc:607633]	NA	NA	NA	NA	NA	NA	Rpl21	ribosomal protein L21 [Source:MGI Symbol;Acc:MGI:1278340]	GO:0003735, GO:0006412, GO:0005840	structural constituent of ribosome, translation, ribosome	molecular_function, biological_process, cellular_component	GO:0005623, GO:0005622, GO:0003674, GO:0006412, GO:0008150, GO:0009058, GO:0034641, GO:0005575, GO:0005737, GO:0005840, GO:0032991, GO:0043226, GO:0003735, GO:0005198	cell, intracellular, molecular_function, translation, biological_process, biosynthetic process, cellular nitrogen compound metabolic process, cellular_component, cytoplasm, ribosome, protein-containing complex, organelle, structural constituent of ribosome, structural molecule activity	FALSE	FALSE	FALSE	FALSE	FALSE	FALSE	NA	NA	NA	NA	NA	NA	NA	NA	NA	NA	NA	NA	NA	NA
B	IFI30	4.13662e-49	1.15743e-44	2.82622	0.638	0.206	0.432	NA	IFI30	NA	ENSG00000216490	ENSCAFG00000014956	GO:0055114, GO:0016667, GO:0005764, GO:0005829, GO:0030054, GO:0043231	oxidation-reduction process, oxidoreductase activity, acting on a sulfur group of donors, lysosome, cytosol, cell junction, intracellular membrane-bounded organelle	biological_process, molecular_function, cellular_component	IFI30, lysosomal thiol reductase [Source:VGNC Symbol;Acc:VGNC:41871]	IFI30, lysosomal thiol reductase [Source:HGNC Symbol;Acc:HGNC:5398]	, GO:0043231, GO:0005829, GO:0016491, GO:0055114, GO:0030054, GO:0005515, GO:0005576, GO:0002376, GO:0005764, GO:0019886, GO:0043202, GO:0060333, GO:0016667, GO:0042590	, intracellular membrane-bounded organelle, cytosol, oxidoreductase activity, oxidation-reduction process, cell junction, protein binding, extracellular region, immune system process, lysosome, antigen processing and presentation of exogenous peptide antigen via MHC class II, lysosomal lumen, interferon-gamma-mediated signaling pathway, acting on a sulfur group of donors, antigen processing and p…	, cellular_component, molecular_function, biological_process	GO:0005829, GO:0005764, GO:0005576, GO:0016491, GO:0006950, GO:0007165, GO:0003674, GO:0002376, GO:0008150, GO:0005575, GO:0005622, GO:0005623, GO:0005737, GO:0005773, GO:0043226	cytosol, lysosome, extracellular region, oxidoreductase activity, response to stress, signal transduction, molecular_function, immune system process, biological_process, cellular_component, intracellular, cell, cytoplasm, vacuole, organelle	NA	NA	NA	NA	NA	NA	NA	TRUE	FALSE	FALSE	FALSE	FALSE	FALSE	NA	NA	NA	NA	NA	NA	NA	NA	NA	KEGG_ANTIGEN_PROCESSING_AND_PRESENTATION, HALLMARK_INTERFERON_ALPHA_RESPONSE, HALLMARK_MTORC1_SIGNALING, HALLMARK_INTERFERON_GAMMA_RESPONSE, HALLMARK_P53_PATHWAY	TRUE	FALSE	FALSE	NA
B	CD83	2.62898e-45	7.35587e-41	2.38908	0.46	0.105	0.355	Cd83	CD83	ENSMUSG00000015396	ENSG00000112149	ENSCAFG00000028456	GO:0016020, GO:0016021, GO:0014070, GO:0032713, GO:0032733, GO:0032743, GO:0043372, GO:0009897	membrane, integral component of membrane, response to organic cyclic compound, negative regulation of interleukin-4 production, positive regulation of interleukin-10 production, positive regulation of interleukin-2 production, positive regulation of CD4-positive, alpha-beta T cell differentiation, external side of plasma membrane	cellular_component, biological_process	CD83 molecule [Source:VGNC Symbol;Acc:VGNC:38977]	CD83 molecule [Source:HGNC Symbol;Acc:HGNC:1703]	GO:0016020, GO:0016021, GO:0005515, GO:0005886, GO:0005887, GO:0007165, GO:0006952, GO:0006959, GO:0014070, GO:0032713, GO:0032733, GO:0032743, GO:0043372, GO:0009897	membrane, integral component of membrane, protein binding, plasma membrane, integral component of plasma membrane, signal transduction, defense response, humoral immune response, response to organic cyclic compound, negative regulation of interleukin-4 production, positive regulation of interleukin-10 production, positive regulation of interleukin-2 production, positive regulation of CD4-positive…	cellular_component, molecular_function, biological_process	GO:0007165, GO:0006950, GO:0007155, GO:0005886, GO:0005623, GO:0005575, GO:0003674, GO:0008150, GO:0048856, GO:0030154, GO:0002376	signal transduction, response to stress, cell adhesion, plasma membrane, cell, cellular_component, molecular_function, biological_process, anatomical structure development, cell differentiation, immune system process	Cd83	CD83 antigen [Source:MGI Symbol;Acc:MGI:1328316]	GO:0016020, GO:0016021, GO:0009897, GO:0014070, GO:0032743, GO:0032733, GO:0032713, GO:0043372	membrane, integral component of membrane, external side of plasma membrane, response to organic cyclic compound, positive regulation of interleukin-2 production, positive regulation of interleukin-10 production, negative regulation of interleukin-4 production, positive regulation of CD4-positive, alpha-beta T cell differentiation	cellular_component, biological_process	GO:0008150, GO:0005575, GO:0002376, GO:0048856, GO:0030154, GO:0005886, GO:0007155, GO:0005623	biological_process, cellular_component, immune system process, anatomical structure development, cell differentiation, plasma membrane, cell adhesion, cell	TRUE	FALSE	FALSE	FALSE	FALSE	FALSE	NA	NA	NA	NA	NA	NA	NA	NA	NA	HALLMARK_TNFA_SIGNALING_VIA_NFKB, HALLMARK_IL2_STAT5_SIGNALING	TRUE	FALSE	FALSE	NA
B	RPL8	4.0772e-45	1.1408e-40	1.04145	0.994	0.927	0.067	Rpl8	RPL8	ENSMUSG00000003970	ENSG00000161016	ENSCAFG00000001677	GO:0003735, GO:0006412, GO:0005840, GO:0022625, GO:0003723, GO:0015934, GO:0002181, GO:0014069, GO:0042788, GO:0098794	structural constituent of ribosome, translation, ribosome, cytosolic large ribosomal subunit, RNA binding, large ribosomal subunit, cytoplasmic translation, postsynaptic density, polysomal ribosome, postsynapse	molecular_function, biological_process, cellular_component	ribosomal protein L8 [Source:VGNC Symbol;Acc:VGNC:45720]	ribosomal protein L8 [Source:HGNC Symbol;Acc:HGNC:10368]	, GO:0003723, GO:0005737, GO:0016020, GO:0006412, GO:0002181, GO:0003735, GO:0005840, GO:0015934, GO:0019843, GO:0005925, GO:0022625, GO:0005829, GO:0006413, GO:0000184, GO:0006614, GO:0014069, GO:0098794, GO:0042788	, RNA binding, cytoplasm, membrane, translation, cytoplasmic translation, structural constituent of ribosome, ribosome, large ribosomal subunit, rRNA binding, focal adhesion, cytosolic large ribosomal subunit, cytosol, translational initiation, nuclear-transcribed mRNA catabolic process, nonsense-mediated decay, SRP-dependent cotranslational protein targeting to membrane, postsynaptic density, po…	, molecular_function, cellular_component, biological_process	GO:0005575, GO:0005623, GO:0003723, GO:0003735, GO:0005198, GO:0005622, GO:0005856, GO:0019843, GO:0006605, GO:0006810, GO:0005737, GO:0005840, GO:0032991, GO:0043226, GO:0005829, GO:0003674, GO:0008150, GO:0009056, GO:0034641, GO:0034655, GO:0006412, GO:0009058	cellular_component, cell, RNA binding, structural constituent of ribosome, structural molecule activity, intracellular, cytoskeleton, rRNA binding, protein targeting, transport, cytoplasm, ribosome, protein-containing complex, organelle, cytosol, molecular_function, biological_process, catabolic process, cellular nitrogen compound metabolic process, nucleobase-containing compound catabolic proces…	Rpl8	ribosomal protein L8 [Source:MGI Symbol;Acc:MGI:1350927]	GO:0005737, GO:0003735, GO:0006412, GO:0005840, GO:0003723, GO:0014069, GO:0005515, GO:0015934, GO:0098794, GO:0019843, GO:0022625, GO:0042788, GO:0002181, GO:1990932, GO:1990090	cytoplasm, structural constituent of ribosome, translation, ribosome, RNA binding, postsynaptic density, protein binding, large ribosomal subunit, postsynapse, rRNA binding, cytosolic large ribosomal subunit, polysomal ribosome, cytoplasmic translation, 5.8S rRNA binding, cellular response to nerve growth factor stimulus	cellular_component, molecular_function, biological_process	GO:0005623, GO:0003674, GO:0019843, GO:0005622, GO:0005856, GO:0005829, GO:0005840, GO:0032991, GO:0043226, GO:0006412, GO:0008150, GO:0009058, GO:0034641, GO:0003723, GO:0003735, GO:0005198, GO:0005737, GO:0005575	cell, molecular_function, rRNA binding, intracellular, cytoskeleton, cytosol, ribosome, protein-containing complex, organelle, translation, biological_process, biosynthetic process, cellular nitrogen compound metabolic process, RNA binding, structural constituent of ribosome, structural molecule activity, cytoplasm, cellular_component	FALSE	FALSE	FALSE	FALSE	FALSE	FALSE	NA	NA	NA	NA	NA	NA	NA	NA	NA	KEGG_RIBOSOME, REACTOME_PEPTIDE_CHAIN_ELONGATION, REACTOME_SRP_DEPENDENT_COTRANSLATIONAL_PROTEIN_TARGETING_TO_MEMBRANE, REACTOME_3_UTR_MEDIATED_TRANSLATIONAL_REGULATION, REACTOME_INFLUENZA_VIRAL_RNA_TRANSCRIPTION_AND_REPLICATION, REACTOME_NONSENSE_MEDIATED_DECAY_ENHANCED_BY_THE_EXON_JUNCTION_COMPLEX, REACTOME_TRANSLATION, REACTOME_INFLUENZA_LIFE_CYCLE, REACTOME_METABOLISM_OF_MRNA, REACTOME_METABO…	FALSE	FALSE	FALSE	NA
B	RPL17	1.2704e-44	3.55458e-40	1.10181	1	0.944	0.056	NA	RPL17	NA	ENSG00000265681	ENSCAFG00000019044	GO:0003735, GO:0006412, GO:0005840, GO:0022625, GO:0015934, GO:0002181	structural constituent of ribosome, translation, ribosome, cytosolic large ribosomal subunit, large ribosomal subunit, cytoplasmic translation	molecular_function, biological_process, cellular_component	ribosomal protein L17 [Source:NCBI gene;Acc:480221]	ribosomal protein L17 [Source:HGNC Symbol;Acc:HGNC:10307]	GO:0003723, GO:0005634, GO:0006412, GO:0003735, GO:0005840, GO:0015934, GO:0002181, GO:0022625, GO:0005829, GO:0005515, GO:0006413, GO:0000184, GO:0006614	RNA binding, nucleus, translation, structural constituent of ribosome, ribosome, large ribosomal subunit, cytoplasmic translation, cytosolic large ribosomal subunit, cytosol, protein binding, translational initiation, nuclear-transcribed mRNA catabolic process, nonsense-mediated decay, SRP-dependent cotranslational protein targeting to membrane	molecular_function, cellular_component, biological_process	GO:0006412, GO:0009058, GO:0008150, GO:0009056, GO:0034641, GO:0034655, GO:0003674, GO:0005829, GO:0005840, GO:0032991, GO:0006605, GO:0006810, GO:0005737, GO:0005623, GO:0005622, GO:0003735, GO:0005198, GO:0003723, GO:0005634, GO:0043226, GO:0005575	translation, biosynthetic process, biological_process, catabolic process, cellular nitrogen compound metabolic process, nucleobase-containing compound catabolic process, molecular_function, cytosol, ribosome, protein-containing complex, protein targeting, transport, cytoplasm, cell, intracellular, structural constituent of ribosome, structural molecule activity, RNA binding, nucleus, organelle, c…	NA	NA	NA	NA	NA	NA	NA	FALSE	FALSE	FALSE	FALSE	FALSE	FALSE	NA	NA	NA	NA	NA	NA	NA	NA	NA	KEGG_RIBOSOME, REACTOME_PEPTIDE_CHAIN_ELONGATION, REACTOME_SRP_DEPENDENT_COTRANSLATIONAL_PROTEIN_TARGETING_TO_MEMBRANE, REACTOME_3_UTR_MEDIATED_TRANSLATIONAL_REGULATION, REACTOME_INFLUENZA_VIRAL_RNA_TRANSCRIPTION_AND_REPLICATION, REACTOME_NONSENSE_MEDIATED_DECAY_ENHANCED_BY_THE_EXON_JUNCTION_COMPLEX, REACTOME_TRANSLATION, REACTOME_INFLUENZA_LIFE_CYCLE, REACTOME_METABOLISM_OF_MRNA, REACTOME_METABO…	FALSE	FALSE	FALSE	NA
B	RPS9	3.70978e-44	1.038e-39	1.08172	1	0.888	0.112	Rps9	RPS9	ENSMUSG00000006333	ENSG00000170889	ENSCAFG00000002652	GO:0003735, GO:0006412, GO:0005840, GO:0003723, GO:0015935, GO:0022627, GO:0019843, GO:0045182, GO:0008284, GO:0045903, GO:0005730, GO:0005737, GO:1990904	structural constituent of ribosome, translation, ribosome, RNA binding, small ribosomal subunit, cytosolic small ribosomal subunit, rRNA binding, translation regulator activity, positive regulation of cell proliferation, positive regulation of translational fidelity, nucleolus, cytoplasm, ribonucleoprotein complex	molecular_function, biological_process, cellular_component	ribosomal protein S9 [Source:VGNC Symbol;Acc:VGNC:45749]	ribosomal protein S9 [Source:HGNC Symbol;Acc:HGNC:10442]	GO:0003723, GO:0005634, GO:0005737, GO:0016020, GO:0006412, GO:0003735, GO:0005840, GO:0015935, GO:0005515, GO:0022627, GO:0019843, GO:0005730, GO:0005925, GO:0005654, GO:0005829, GO:0070062, GO:1990904, GO:0008284, GO:0006413, GO:0006364, GO:0000184, GO:0006614, GO:0045182, GO:0045903	RNA binding, nucleus, cytoplasm, membrane, translation, structural constituent of ribosome, ribosome, small ribosomal subunit, protein binding, cytosolic small ribosomal subunit, rRNA binding, nucleolus, focal adhesion, nucleoplasm, cytosol, extracellular exosome, ribonucleoprotein complex, positive regulation of cell proliferation, translational initiation, rRNA processing, nuclear-transcribed m…	molecular_function, cellular_component, biological_process	GO:0008283, GO:0019843, GO:0005623, GO:0005615, GO:0005576, GO:0005575, GO:0005622, GO:0003735, GO:0005198, GO:0003723, GO:0005634, GO:0005737, GO:0005829, GO:0005840, GO:0032991, GO:0042254, GO:0006412, GO:0009058, GO:0006605, GO:0006810, GO:0005730, GO:0005654, GO:0043226, GO:0003674, GO:0008150, GO:0009056, GO:0034641, GO:0034655	cell proliferation, rRNA binding, cell, extracellular space, extracellular region, cellular_component, intracellular, structural constituent of ribosome, structural molecule activity, RNA binding, nucleus, cytoplasm, cytosol, ribosome, protein-containing complex, ribosome biogenesis, translation, biosynthetic process, protein targeting, transport, nucleolus, nucleoplasm, organelle, molecular_func…	Rps9	ribosomal protein S9 [Source:MGI Symbol;Acc:MGI:1924096]	GO:0005737, GO:0003735, GO:0006412, GO:0003723, GO:0005840, GO:0005730, GO:0019843, GO:0015935, GO:1990904, GO:0008284, GO:0045182, GO:0022627, GO:1990932	cytoplasm, structural constituent of ribosome, translation, RNA binding, ribosome, nucleolus, rRNA binding, small ribosomal subunit, ribonucleoprotein complex, positive regulation of cell proliferation, translation regulator activity, cytosolic small ribosomal subunit, 5.8S rRNA binding	cellular_component, molecular_function, biological_process	GO:0005575, GO:0005730, GO:0005737, GO:0043226, GO:0005622, GO:0003674, GO:0019843, GO:0008283, GO:0006412, GO:0008150, GO:0009058, GO:0034641, GO:0003723, GO:0003735, GO:0005198, GO:0005829, GO:0005840, GO:0032991, GO:0005623, GO:0005634	cellular_component, nucleolus, cytoplasm, organelle, intracellular, molecular_function, rRNA binding, cell proliferation, translation, biological_process, biosynthetic process, cellular nitrogen compound metabolic process, RNA binding, structural constituent of ribosome, structural molecule activity, cytosol, ribosome, protein-containing complex, cell, nucleus	FALSE	FALSE	FALSE	FALSE	FALSE	TRUE	NA	NA	NA	NA	NA	NA	NA	NA	NA	KEGG_RIBOSOME, HALLMARK_ALLOGRAFT_REJECTION, REACTOME_FORMATION_OF_THE_TERNARY_COMPLEX_AND_SUBSEQUENTLY_THE_43S_COMPLEX, REACTOME_ACTIVATION_OF_THE_MRNA_UPON_BINDING_OF_THE_CAP_BINDING_COMPLEX_AND_EIFS_AND_SUBSEQUENT_BINDING_TO_43S, REACTOME_PEPTIDE_CHAIN_ELONGATION, REACTOME_SRP_DEPENDENT_COTRANSLATIONAL_PROTEIN_TARGETING_TO_MEMBRANE, REACTOME_3_UTR_MEDIATED_TRANSLATIONAL_REGULATION, REACTOME_IN…	FALSE	FALSE	FALSE	blood protein measurement,Takayasu arteritis
B	PLD4	2.35314e-43	6.58408e-39	2.98682	0.307	0.052	0.255	Pld4	PLD4	ENSMUSG00000052160	ENSG00000166428	ENSCAFG00000018386	GO:0016020, GO:0016021, GO:0003824, GO:0005634, GO:0005783, GO:0032588, GO:0006909, GO:0002244, GO:0045335	membrane, integral component of membrane, catalytic activity, nucleus, endoplasmic reticulum, trans-Golgi network membrane, phagocytosis, hematopoietic progenitor cell differentiation, phagocytic vesicle	cellular_component, molecular_function, biological_process	phospholipase D family member 4 [Source:VGNC Symbol;Acc:VGNC:44663]	phospholipase D family member 4 [Source:HGNC Symbol;Acc:HGNC:23792]	, GO:0016020, GO:0016021, GO:0003824, GO:0002244, GO:0006909, GO:0005634, GO:0005783, GO:0032588, GO:0045335, GO:0016787, GO:0006629, GO:0016042, GO:0005789, GO:0043647, GO:0004630, GO:0070290, GO:0004435	, membrane, integral component of membrane, catalytic activity, hematopoietic progenitor cell differentiation, phagocytosis, nucleus, endoplasmic reticulum, trans-Golgi network membrane, phagocytic vesicle, hydrolase activity, lipid metabolic process, lipid catabolic process, endoplasmic reticulum membrane, inositol phosphate metabolic process, phospholipase D activity, N-acylphosphatidylethanola…	, cellular_component, molecular_function, biological_process	GO:0005737, GO:0005794, GO:0043226, GO:0005575, GO:0005622, GO:0005623, GO:0003674, GO:0002376, GO:0008150, GO:0030154, GO:0048856, GO:0005634, GO:0005783, GO:0006810, GO:0031410, GO:0016192, GO:0006629, GO:0044281, GO:0009056	cytoplasm, Golgi apparatus, organelle, cellular_component, intracellular, cell, molecular_function, immune system process, biological_process, cell differentiation, anatomical structure development, nucleus, endoplasmic reticulum, transport, cytoplasmic vesicle, vesicle-mediated transport, lipid metabolic process, small molecule metabolic process, catabolic process	Pld4	phospholipase D family, member 4 [Source:MGI Symbol;Acc:MGI:2144765]	GO:0016020, GO:0016021, GO:0016787, GO:0005634, GO:0005515, GO:0003824, GO:0005783, GO:0006629, GO:0016042, GO:0002244, GO:0045335, GO:0005789, GO:0032588, GO:0006909, GO:0070290, GO:0004630	membrane, integral component of membrane, hydrolase activity, nucleus, protein binding, catalytic activity, endoplasmic reticulum, lipid metabolic process, lipid catabolic process, hematopoietic progenitor cell differentiation, phagocytic vesicle, endoplasmic reticulum membrane, trans-Golgi network membrane, phagocytosis, N-acylphosphatidylethanolamine-specific phospholipase D activity, phospholi…	cellular_component, molecular_function, biological_process	GO:0031410, GO:0006629, GO:0016192, GO:0006810, GO:0005634, GO:0003674, GO:0002376, GO:0008150, GO:0030154, GO:0048856, GO:0009056, GO:0005783, GO:0005737, GO:0005794, GO:0043226, GO:0005575, GO:0005622, GO:0005623	cytoplasmic vesicle, lipid metabolic process, vesicle-mediated transport, transport, nucleus, molecular_function, immune system process, biological_process, cell differentiation, anatomical structure development, catabolic process, endoplasmic reticulum, cytoplasm, Golgi apparatus, organelle, cellular_component, intracellular, cell	TRUE	FALSE	FALSE	FALSE	TRUE	FALSE	NA	NA	NA	NA	NA	NA	NA	NA	NA	REACTOME_GLYCEROPHOSPHOLIPID_BIOSYNTHESIS, REACTOME_PHOSPHOLIPID_METABOLISM, REACTOME_METABOLISM_OF_LIPIDS_AND_LIPOPROTEINS	FALSE	FALSE	FALSE	rheumatoid arthritis
B	LAPTM5	3.65937e-43	1.02389e-38	1.34665	0.644	0.183	0.461	Laptm5	LAPTM5	ENSMUSG00000028581	ENSG00000162511	ENSCAFG00000011247	GO:0016020, GO:0016021, GO:0005764, GO:1990830	membrane, integral component of membrane, lysosome, cellular response to leukemia inhibitory factor	cellular_component, biological_process	lysosomal protein transmembrane 5 [Source:VGNC Symbol;Acc:VGNC:42584]	lysosomal protein transmembrane 5 [Source:HGNC Symbol;Acc:HGNC:29612]	GO:0016020, GO:0016021, GO:0005765, GO:0005764, GO:0005515, GO:0005887, GO:1990830	membrane, integral component of membrane, lysosomal membrane, lysosome, protein binding, integral component of plasma membrane, cellular response to leukemia inhibitory factor	cellular_component, molecular_function, biological_process	GO:0003674, GO:0005773, GO:0043226, GO:0005622, GO:0005623, GO:0005737, GO:0005575, GO:0005886, GO:0005764, GO:0008150	molecular_function, vacuole, organelle, intracellular, cell, cytoplasm, cellular_component, plasma membrane, lysosome, biological_process	Laptm5	lysosomal-associated protein transmembrane 5 [Source:MGI Symbol;Acc:MGI:108046]	GO:0016020, GO:0016021, GO:0005764, GO:0005765, GO:1990830	membrane, integral component of membrane, lysosome, lysosomal membrane, cellular response to leukemia inhibitory factor	cellular_component, biological_process	GO:0008150, GO:0005737, GO:0005773, GO:0043226, GO:0005575, GO:0005622, GO:0005623, GO:0005764	biological_process, cytoplasm, vacuole, organelle, cellular_component, intracellular, cell, lysosome	FALSE	FALSE	FALSE	FALSE	FALSE	TRUE	NA	NA	NA	NA	NA	NA	NA	NA	NA	KEGG_LYSOSOME, HALLMARK_KRAS_SIGNALING_UP	TRUE	FALSE	FALSE	NA
B	ARHGDIB	1.67687e-41	4.69188e-37	1.6943	0.761	0.291	0.47	Arhgdib	ARHGDIB	ENSMUSG00000030220	ENSG00000111348	ENSCAFG00000012883	GO:0005737, GO:0005829, GO:0016020, GO:0050790, GO:0048365, GO:0007266, GO:0003924, GO:0005094, GO:0035023, GO:1901164, GO:2000249	cytoplasm, cytosol, membrane, regulation of catalytic activity, Rac GTPase binding, Rho protein signal transduction, GTPase activity, Rho GDP-dissociation inhibitor activity, regulation of Rho protein signal transduction, negative regulation of trophoblast cell migration, regulation of actin cytoskeleton reorganization	cellular_component, biological_process, molecular_function	Rho GDP dissociation inhibitor beta [Source:VGNC Symbol;Acc:VGNC:38070]	Rho GDP dissociation inhibitor beta [Source:HGNC Symbol;Acc:HGNC:679]	GO:0005737, GO:0005829, GO:0050790, GO:0043547, GO:0005856, GO:0005096, GO:0005094, GO:0071461, GO:0016020, GO:0005515, GO:0070062, GO:0051056, GO:0007266, GO:0007275, GO:2000249, GO:0048365, GO:0031410, GO:0035023, GO:0007162, GO:0003924, GO:1901164	cytoplasm, cytosol, regulation of catalytic activity, positive regulation of GTPase activity, cytoskeleton, GTPase activator activity, Rho GDP-dissociation inhibitor activity, cellular response to redox state, membrane, protein binding, extracellular exosome, regulation of small GTPase mediated signal transduction, Rho protein signal transduction, multicellular organism development, regulation of…	cellular_component, biological_process, molecular_function	GO:0043226, GO:0005856, GO:0005829, GO:0005737, GO:0005615, GO:0005576, GO:0005575, GO:0030234, GO:0005623, GO:0003924, GO:0005622, GO:0031410, GO:0019899, GO:0007155, GO:0007010, GO:0007165, GO:0048856, GO:0003674, GO:0000003, GO:0008150, GO:0040011, GO:0048870	organelle, cytoskeleton, cytosol, cytoplasm, extracellular space, extracellular region, cellular_component, enzyme regulator activity, cell, GTPase activity, intracellular, cytoplasmic vesicle, enzyme binding, cell adhesion, cytoskeleton organization, signal transduction, anatomical structure development, molecular_function, reproduction, biological_process, locomotion, cell motility	Arhgdib	Rho, GDP dissociation inhibitor (GDI) beta [Source:MGI Symbol;Acc:MGI:101940]	GO:0005096, GO:0005829, GO:0005737, GO:0043547, GO:0016020, GO:0050790, GO:0005094, GO:0003924, GO:0035023, GO:0048365, GO:2000249, GO:1901164, GO:0071461	GTPase activator activity, cytosol, cytoplasm, positive regulation of GTPase activity, membrane, regulation of catalytic activity, Rho GDP-dissociation inhibitor activity, GTPase activity, regulation of Rho protein signal transduction, Rac GTPase binding, regulation of actin cytoskeleton reorganization, negative regulation of trophoblast cell migration, cellular response to redox state	molecular_function, cellular_component, biological_process	GO:0019899, GO:0005623, GO:0003674, GO:0005829, GO:0040011, GO:0048870, GO:0030234, GO:0003924, GO:0000003, GO:0008150, GO:0005622, GO:0005737, GO:0005575, GO:0007165, GO:0048856, GO:0007010	enzyme binding, cell, molecular_function, cytosol, locomotion, cell motility, enzyme regulator activity, GTPase activity, reproduction, biological_process, intracellular, cytoplasm, cellular_component, signal transduction, anatomical structure development, cytoskeleton organization	FALSE	FALSE	FALSE	FALSE	FALSE	FALSE	NA	NA	NA	NA	NA	NA	NA	NA	NA	KEGG_VASOPRESSIN_REGULATED_WATER_REABSORPTION, KEGG_NEUROTROPHIN_SIGNALING_PATHWAY, BIOCARTA_D4GDI_PATHWAY, BIOCARTA_CASPASE_PATHWAY, BIOCARTA_FAS_PATHWAY, BIOCARTA_TNFR1_PATHWAY, BIOCARTA_HIVNEF_PATHWAY, REACTOME_SIGNALING_BY_RHO_GTPASES	FALSE	FALSE	FALSE	NA
B	RPS5	2.45916e-41	6.88074e-37	1.09472	0.982	0.882	0.1	Rps5	RPS5	ENSMUSG00000012848	ENSG00000083845	ENSCAFG00000002366	GO:0003735, GO:0006412, GO:0005840, GO:0003723, GO:0003729, GO:0015935, GO:0022627, GO:0019843, GO:0000028, GO:0006450, GO:1990904	structural constituent of ribosome, translation, ribosome, RNA binding, mRNA binding, small ribosomal subunit, cytosolic small ribosomal subunit, rRNA binding, ribosomal small subunit assembly, regulation of translational fidelity, ribonucleoprotein complex	molecular_function, biological_process, cellular_component	ribosomal protein S5 [Source:VGNC Symbol;Acc:VGNC:45737]	ribosomal protein S5 [Source:HGNC Symbol;Acc:HGNC:10426]	GO:0003723, GO:0016020, GO:0006412, GO:0006413, GO:0003735, GO:0005840, GO:0015935, GO:0022627, GO:0005925, GO:0003729, GO:0019843, GO:0000028, GO:0005654, GO:0005829, GO:0070062, GO:0005515, GO:1990904, GO:0000184, GO:0006614, GO:0006450	RNA binding, membrane, translation, translational initiation, structural constituent of ribosome, ribosome, small ribosomal subunit, cytosolic small ribosomal subunit, focal adhesion, mRNA binding, rRNA binding, ribosomal small subunit assembly, nucleoplasm, cytosol, extracellular exosome, protein binding, ribonucleoprotein complex, nuclear-transcribed mRNA catabolic process, nonsense-mediated de…	molecular_function, cellular_component, biological_process	GO:0019843, GO:0003723, GO:0003729, GO:0003735, GO:0005198, GO:0005615, GO:0005576, GO:0005622, GO:0005623, GO:0005575, GO:0005634, GO:0009056, GO:0034641, GO:0034655, GO:0003674, GO:0008150, GO:0022607, GO:0022618, GO:0042254, GO:0065003, GO:0005829, GO:0005840, GO:0032991, GO:0005737, GO:0006605, GO:0006810, GO:0043226, GO:0005654, GO:0009058, GO:0006412	rRNA binding, RNA binding, mRNA binding, structural constituent of ribosome, structural molecule activity, extracellular space, extracellular region, intracellular, cell, cellular_component, nucleus, catabolic process, cellular nitrogen compound metabolic process, nucleobase-containing compound catabolic process, molecular_function, biological_process, cellular component assembly, ribonucleoprote…	Rps5	ribosomal protein S5 [Source:MGI Symbol;Acc:MGI:1097682]	GO:0003735, GO:0006412, GO:0003723, GO:0005840, GO:0015935, GO:0003729, GO:0006450, GO:0022627, GO:1990904	structural constituent of ribosome, translation, RNA binding, ribosome, small ribosomal subunit, mRNA binding, regulation of translational fidelity, cytosolic small ribosomal subunit, ribonucleoprotein complex	molecular_function, biological_process, cellular_component	GO:0003674, GO:0008150, GO:0009058, GO:0034641, GO:0006412, GO:0005829, GO:0005840, GO:0032991, GO:0043226, GO:0005622, GO:0005623, GO:0005575, GO:0005737, GO:0003723, GO:0003729, GO:0003735, GO:0005198	molecular_function, biological_process, biosynthetic process, cellular nitrogen compound metabolic process, translation, cytosol, ribosome, protein-containing complex, organelle, intracellular, cell, cellular_component, cytoplasm, RNA binding, mRNA binding, structural constituent of ribosome, structural molecule activity	FALSE	FALSE	FALSE	FALSE	FALSE	FALSE	NA	NA	NA	NA	NA	NA	NA	NA	NA	KEGG_RIBOSOME, HALLMARK_MYC_TARGETS_V1, REACTOME_FORMATION_OF_THE_TERNARY_COMPLEX_AND_SUBSEQUENTLY_THE_43S_COMPLEX, REACTOME_ACTIVATION_OF_THE_MRNA_UPON_BINDING_OF_THE_CAP_BINDING_COMPLEX_AND_EIFS_AND_SUBSEQUENT_BINDING_TO_43S, REACTOME_PEPTIDE_CHAIN_ELONGATION, REACTOME_SRP_DEPENDENT_COTRANSLATIONAL_PROTEIN_TARGETING_TO_MEMBRANE, REACTOME_3_UTR_MEDIATED_TRANSLATIONAL_REGULATION, REACTOME_INFLUEN…	FALSE	FALSE	FALSE	NA
B	ENSCAFG00000015122	4.52359e-41	1.2657e-36	1.18023	0.982	0.809	0.173	NA	NA	NA	NA	NA	NA	NA	NA	NA	NA	NA	NA	NA	NA	NA	NA	NA	NA	NA	NA	NA	NA	NA	NA	NA	NA	NA	NA	NA	NA	NA	NA	NA	NA	NA	NA	NA	NA	NA	NA	NA	NA
B	RPL13A	7.44701e-40	2.08367e-35	1.1706	0.982	0.892	0.09	NA	NA	ENSMUSG00000089989, ENSMUSG00000074129, ENSMUSG00000062083	NA	ENSCAFG00000029892	GO:0003735, GO:0006412, GO:0005840, GO:0022625, GO:0017148, GO:0015934, GO:0003729	structural constituent of ribosome, translation, ribosome, cytosolic large ribosomal subunit, negative regulation of translation, large ribosomal subunit, mRNA binding	molecular_function, biological_process, cellular_component	ribosomal protein L13a [Source:NCBI gene;Acc:403680]	NA	NA	NA	NA	NA	NA	NA	NA	NA	NA	NA	NA	NA	FALSE	FALSE	FALSE	FALSE	FALSE	FALSE	NA	NA	NA	NA	NA	NA	NA	NA	NA	NA	NA	NA	NA	NA
B	IL2RG	7.74628e-40	2.16741e-35	2.92718	0.252	0.038	0.214	NA	NA	ENSMUSG00000031304, ENSMUSG00000092463	ENSG00000147168, ENSG00000285171	ENSCAFG00000028978	GO:0016020, GO:0016021, GO:0009897, GO:0043235, GO:0004896, GO:0019955, GO:0019221, GO:0019976	membrane, integral component of membrane, external side of plasma membrane, receptor complex, cytokine receptor activity, cytokine binding, cytokine-mediated signaling pathway, interleukin-2 binding	cellular_component, molecular_function, biological_process	interleukin 2 receptor subunit gamma [Source:VGNC Symbol;Acc:VGNC:41979]	NA	NA	NA	NA	NA	NA	NA	NA	NA	NA	NA	NA	NA	FALSE	FALSE	FALSE	FALSE	FALSE	FALSE	NA	NA	NA	NA	NA	NA	NA	NA	NA	NA	NA	NA	NA	NA
B	RPS15A	1.10627e-38	3.09535e-34	0.943403	1	0.95	0.05	NA		NA	ENSG00000260342	ENSCAFG00000018174	GO:0003735, GO:0006412, GO:0005840, GO:0016020, GO:0016021, GO:0006613, GO:0005784	structural constituent of ribosome, translation, ribosome, membrane, integral component of membrane, cotranslational protein targeting to membrane, Sec61 translocon complex	molecular_function, biological_process, cellular_component	ribosomal protein S15a [Source:NCBI gene;Acc:100683775]	novel protein	GO:0016020, GO:0016021, GO:0003735, GO:0006412, GO:0005840, GO:0006613, GO:0005784	membrane, integral component of membrane, structural constituent of ribosome, translation, ribosome, cotranslational protein targeting to membrane, Sec61 translocon complex	cellular_component, molecular_function, biological_process	GO:0003674, GO:0034641, GO:0006412, GO:0008150, GO:0009058, GO:0005737, GO:0006605, GO:0006810, GO:0005840, GO:0005783, GO:0043226, GO:0032991, GO:0005623, GO:0005575, GO:0005622, GO:0003735, GO:0005198	molecular_function, cellular nitrogen compound metabolic process, translation, biological_process, biosynthetic process, cytoplasm, protein targeting, transport, ribosome, endoplasmic reticulum, organelle, protein-containing complex, cell, cellular_component, intracellular, structural constituent of ribosome, structural molecule activity	NA	NA	NA	NA	NA	NA	NA	FALSE	FALSE	FALSE	FALSE	FALSE	FALSE	NA	NA	NA	NA	NA	NA	NA	NA	NA	NA	NA	NA	NA	NA
B	PDE4B	8.71232e-38	2.43771e-33	2.91953	0.442	0.12	0.322	Pde4b	PDE4B	ENSMUSG00000028525	ENSG00000184588	ENSCAFG00000018583	GO:0046872, GO:0007165, GO:0005829, GO:0004114, GO:0008081, GO:0016787, GO:0005515, GO:0044325, GO:0030552, GO:0004115, GO:0043015, GO:0001780, GO:0030593, GO:0032729, GO:0032743, GO:0035690, GO:0050852, GO:0050900, GO:0071222, GO:0000930, GO:0005813, GO:0008021, GO:0014069, GO:0016020, GO:0043197, GO:0060076, GO:0071944	metal ion binding, signal transduction, cytosol, 3',5'-cyclic-nucleotide phosphodiesterase activity, phosphoric diester hydrolase activity, hydrolase activity, protein binding, ion channel binding, cAMP binding, 3',5'-cyclic-AMP phosphodiesterase activity, gamma-tubulin binding, neutrophil homeostasis, neutrophil chemotaxis, positive regulation of interferon-gamma production, positive regulation …	molecular_function, biological_process, cellular_component	phosphodiesterase 4B [Source:VGNC Symbol;Acc:VGNC:44354]	phosphodiesterase 4B [Source:HGNC Symbol;Acc:HGNC:8781]	GO:0071222, GO:0046872, GO:0016787, GO:0007165, GO:0005515, GO:0008081, GO:0004114, GO:0044325, GO:0005829, GO:0007186, GO:0032729, GO:0004115, GO:0030552, GO:0030018, GO:0005891, GO:0006198, GO:1901841, GO:0030593, GO:0001780, GO:0050900, GO:0071872, GO:0086004, GO:0032743, GO:0035690, GO:0043015, GO:0050852, GO:1901898, GO:0000930, GO:0005813, GO:0008021, GO:0014069, GO:0016020, GO:0043197, GO:…	cellular response to lipopolysaccharide, metal ion binding, hydrolase activity, signal transduction, protein binding, phosphoric diester hydrolase activity, 3',5'-cyclic-nucleotide phosphodiesterase activity, ion channel binding, cytosol, G protein-coupled receptor signaling pathway, positive regulation of interferon-gamma production, 3',5'-cyclic-AMP phosphodiesterase activity, cAMP binding, Z d…	biological_process, molecular_function, cellular_component	GO:0005829, GO:0006810, GO:0005886, GO:0034641, GO:0044281, GO:0009056, GO:0009058, GO:0034655, GO:0008092, GO:0031410, GO:0040011, GO:0043167, GO:0055085, GO:0048870, GO:0003674, GO:0007165, GO:0003013, GO:0005575, GO:0005622, GO:0005623, GO:0005737, GO:0005815, GO:0005856, GO:0032991, GO:0043226, GO:0002376, GO:0008150, GO:0042592	cytosol, transport, plasma membrane, cellular nitrogen compound metabolic process, small molecule metabolic process, catabolic process, biosynthetic process, nucleobase-containing compound catabolic process, cytoskeletal protein binding, cytoplasmic vesicle, locomotion, ion binding, transmembrane transport, cell motility, molecular_function, signal transduction, circulatory system process, cellul…	Pde4b	phosphodiesterase 4B, cAMP specific [Source:MGI Symbol;Acc:MGI:99557]	GO:0140199, GO:0046872, GO:0071944, GO:0016787, GO:0005634, GO:0048471, GO:0007165, GO:0005829, GO:0005515, GO:0005737, GO:0016020, GO:0014069, GO:0008081, GO:0009408, GO:0071222, GO:0004114, GO:0008021, GO:0001780, GO:0030593, GO:0005813, GO:0032729, GO:0043197, GO:0060076, GO:0050852, GO:0030018, GO:0044325, GO:0032743, GO:0035690, GO:0050900, GO:0004115, GO:0030552, GO:0043015, GO:0000930, GO:…	negative regulation of adenylate cyclase-activating adrenergic receptor signaling pathway involved in heart process, metal ion binding, cell periphery, hydrolase activity, nucleus, perinuclear region of cytoplasm, signal transduction, cytosol, protein binding, cytoplasm, membrane, postsynaptic density, phosphoric diester hydrolase activity, response to heat, cellular response to lipopolysaccharid…	biological_process, molecular_function, cellular_component	GO:0005634, GO:0048870, GO:0055085, GO:0008092, GO:0031410, GO:0005575, GO:0005622, GO:0005623, GO:0005737, GO:0005815, GO:0005856, GO:0032991, GO:0043226, GO:0040011, GO:0006950, GO:0006810, GO:0007165, GO:0003013, GO:0005829, GO:0005886, GO:0043167, GO:0002376, GO:0008150, GO:0042592, GO:0003674	nucleus, cell motility, transmembrane transport, cytoskeletal protein binding, cytoplasmic vesicle, cellular_component, intracellular, cell, cytoplasm, microtubule organizing center, cytoskeleton, protein-containing complex, organelle, locomotion, response to stress, transport, signal transduction, circulatory system process, cytosol, plasma membrane, ion binding, immune system process, biologica…	TRUE	FALSE	FALSE	FALSE	FALSE	FALSE	NA	NA	NA	NA	NA	NA	NA	NA	NA	KEGG_PURINE_METABOLISM, HALLMARK_DNA_REPAIR, HALLMARK_INTERFERON_GAMMA_RESPONSE, HALLMARK_TNFA_SIGNALING_VIA_NFKB, HALLMARK_INFLAMMATORY_RESPONSE, REACTOME_DARPP_32_EVENTS, REACTOME_OPIOID_SIGNALLING, REACTOME_G_ALPHA_S_SIGNALLING_EVENTS, REACTOME_GPCR_DOWNSTREAM_SIGNALING, REACTOME_SIGNALING_BY_GPCR	TRUE	FALSE	FALSE	rosacea severity measurement,acute lymphoblastic leukemia,Staphylococcus aureus infection,economic and social preference,schizophrenia,QT interval,self reported educational attainment,mathematical ability,cardiovascular measurement, left atrial function,attempted suicide, mood disorder,adolescent idiopathic scoliosis,mean corpuscular hemoglobin,intelligence,body mass index,smoking status measurem…
B	RPS26	1.24543e-37	3.48472e-33	0.874408	1	0.962	0.038	NA	NA	NA	NA	ENSCAFG00000031955	GO:0003735, GO:0006412, GO:0005840, GO:0003729, GO:0022627	structural constituent of ribosome, translation, ribosome, mRNA binding, cytosolic small ribosomal subunit	molecular_function, biological_process, cellular_component	ribosomal protein S26 [Source:VGNC Symbol;Acc:VGNC:54539]	NA	NA	NA	NA	NA	NA	NA	NA	NA	NA	NA	NA	NA	FALSE	FALSE	FALSE	FALSE	FALSE	FALSE	NA	NA	NA	NA	NA	NA	NA	NA	NA	NA	NA	NA	NA	NA
B	RPL35A	4.40707e-37	1.2331e-32	1.00142	0.994	0.889	0.105	NA	RPL35A	NA	ENSG00000182899	ENSCAFG00000012725	GO:0003735, GO:0006412, GO:0005840, GO:0022625, GO:0002181, GO:0042273, GO:0006364	structural constituent of ribosome, translation, ribosome, cytosolic large ribosomal subunit, cytoplasmic translation, ribosomal large subunit biogenesis, rRNA processing	molecular_function, biological_process, cellular_component	ribosomal protein L35a [Source:VGNC Symbol;Acc:VGNC:45719]	ribosomal protein L35a [Source:HGNC Symbol;Acc:HGNC:10345]	GO:0003723, GO:0016020, GO:0006412, GO:0003735, GO:0005840, GO:0000049, GO:0006364, GO:0002181, GO:0022625, GO:0005829, GO:0070062, GO:0042273, GO:0005515, GO:0006413, GO:0000184, GO:0006614	RNA binding, membrane, translation, structural constituent of ribosome, ribosome, tRNA binding, rRNA processing, cytoplasmic translation, cytosolic large ribosomal subunit, cytosol, extracellular exosome, ribosomal large subunit biogenesis, protein binding, translational initiation, nuclear-transcribed mRNA catabolic process, nonsense-mediated decay, SRP-dependent cotranslational protein targetin…	molecular_function, cellular_component, biological_process	GO:0008150, GO:0009056, GO:0034641, GO:0034655, GO:0006412, GO:0009058, GO:0003674, GO:0003723, GO:0006605, GO:0006810, GO:0005737, GO:0042254, GO:0005829, GO:0005840, GO:0032991, GO:0043226, GO:0005575, GO:0003735, GO:0005198, GO:0005615, GO:0005576, GO:0005622, GO:0005623	biological_process, catabolic process, cellular nitrogen compound metabolic process, nucleobase-containing compound catabolic process, translation, biosynthetic process, molecular_function, RNA binding, protein targeting, transport, cytoplasm, ribosome biogenesis, cytosol, ribosome, protein-containing complex, organelle, cellular_component, structural constituent of ribosome, structural molecule …	NA	NA	NA	NA	NA	NA	NA	FALSE	FALSE	FALSE	FALSE	FALSE	FALSE	NA	NA	NA	NA	NA	NA	NA	NA	NA	KEGG_RIBOSOME, REACTOME_PEPTIDE_CHAIN_ELONGATION, REACTOME_SRP_DEPENDENT_COTRANSLATIONAL_PROTEIN_TARGETING_TO_MEMBRANE, REACTOME_3_UTR_MEDIATED_TRANSLATIONAL_REGULATION, REACTOME_INFLUENZA_VIRAL_RNA_TRANSCRIPTION_AND_REPLICATION, REACTOME_NONSENSE_MEDIATED_DECAY_ENHANCED_BY_THE_EXON_JUNCTION_COMPLEX, REACTOME_TRANSLATION, REACTOME_INFLUENZA_LIFE_CYCLE, REACTOME_METABOLISM_OF_MRNA, REACTOME_METABO…	FALSE	FALSE	FALSE	NA
B	RPS8	2.19157e-36	6.13201e-32	0.891173	0.988	0.928	0.06	NA	NA	NA	NA	NA	NA	NA	NA	NA	NA	NA	NA	NA	NA	NA	NA	NA	NA	NA	NA	NA	NA	NA	NA	NA	NA	NA	NA	NA	NA	NA	NA	NA	NA	NA	NA	NA	NA	NA	NA	NA	NA
B	RPL7	2.20753e-36	6.17667e-32	0.868898	0.994	0.935	0.059	Rpl7	NA	ENSMUSG00000043716	NA	ENSCAFG00000008021	GO:0022625, GO:0003735, GO:0000463	cytosolic large ribosomal subunit, structural constituent of ribosome, maturation of LSU-rRNA from tricistronic rRNA transcript (SSU-rRNA, 5.8S rRNA, LSU-rRNA)	cellular_component, molecular_function, biological_process	ribosomal protein L7 [Source:NCBI gene;Acc:477912]	NA	NA	NA	NA	NA	NA	Rpl7	ribosomal protein L7 [Source:MGI Symbol;Acc:MGI:98073]	, GO:0003723, GO:0042803, GO:0014069, GO:0005840, GO:0003677, GO:0003729, GO:0031672, GO:1990904, GO:0006412, GO:0003735, GO:0006364, GO:0042273, GO:0022625, GO:0008097, GO:0005844	, RNA binding, protein homodimerization activity, postsynaptic density, ribosome, DNA binding, mRNA binding, A band, ribonucleoprotein complex, translation, structural constituent of ribosome, rRNA processing, ribosomal large subunit biogenesis, cytosolic large ribosomal subunit, 5S rRNA binding, polysome	, molecular_function, cellular_component, biological_process	GO:0005623, GO:0005575, GO:0005737, GO:0003677, GO:0003723, GO:0003729, GO:0003735, GO:0005198, GO:0019843, GO:0003674, GO:0005856, GO:0006412, GO:0009058, GO:0042254, GO:0008150, GO:0034641, GO:0005829, GO:0005840, GO:0032991, GO:0043226, GO:0005622	cell, cellular_component, cytoplasm, DNA binding, RNA binding, mRNA binding, structural constituent of ribosome, structural molecule activity, rRNA binding, molecular_function, cytoskeleton, translation, biosynthetic process, ribosome biogenesis, biological_process, cellular nitrogen compound metabolic process, cytosol, ribosome, protein-containing complex, organelle, intracellular	FALSE	FALSE	FALSE	FALSE	FALSE	FALSE	NA	NA	NA	NA	NA	NA	NA	NA	NA	NA	NA	NA	NA	NA
B	ENSCAFG00000009523	2.51898e-36	7.0481e-32	0.817943	0.994	0.935	0.059	NA	NA	NA	NA	NA	NA	NA	NA	NA	NA	NA	NA	NA	NA	NA	NA	NA	NA	NA	NA	NA	NA	NA	NA	NA	NA	NA	NA	NA	NA	NA	NA	NA	NA	NA	NA	NA	NA	NA	NA	NA	NA
B	RPS23	5.51879e-36	1.54416e-31	0.99762	0.988	0.939	0.049	Rps23	RPS23	ENSMUSG00000049517	ENSG00000186468	ENSCAFG00000030896	GO:0003735, GO:0006412, GO:0005840, GO:0015935, GO:0022627, GO:0002181, GO:0034063, GO:1990145, GO:0005783, GO:0005829, GO:0042788	structural constituent of ribosome, translation, ribosome, small ribosomal subunit, cytosolic small ribosomal subunit, cytoplasmic translation, stress granule assembly, maintenance of translational fidelity, endoplasmic reticulum, cytosol, polysomal ribosome	molecular_function, biological_process, cellular_component	ribosomal protein S23 [Source:VGNC Symbol;Acc:VGNC:53238]	ribosomal protein S23 [Source:HGNC Symbol;Acc:HGNC:10410]	GO:0003723, GO:0005737, GO:0016020, GO:0006412, GO:0005783, GO:0005829, GO:0002181, GO:0003735, GO:0005840, GO:0015935, GO:0005515, GO:0022627, GO:0005654, GO:0006413, GO:0034063, GO:0000184, GO:0005791, GO:0006614, GO:1990145, GO:0042788	RNA binding, cytoplasm, membrane, translation, endoplasmic reticulum, cytosol, cytoplasmic translation, structural constituent of ribosome, ribosome, small ribosomal subunit, protein binding, cytosolic small ribosomal subunit, nucleoplasm, translational initiation, stress granule assembly, nuclear-transcribed mRNA catabolic process, nonsense-mediated decay, rough endoplasmic reticulum, SRP-depend…	molecular_function, cellular_component, biological_process	GO:0022607, GO:0022618, GO:0065003, GO:0005622, GO:0005575, GO:0005623, GO:0005634, GO:0003735, GO:0005198, GO:0003723, GO:0005737, GO:0005654, GO:0043226, GO:0006605, GO:0006810, GO:0005829, GO:0005783, GO:0005840, GO:0032991, GO:0006412, GO:0009058, GO:0003674, GO:0008150, GO:0009056, GO:0034641, GO:0034655	cellular component assembly, ribonucleoprotein complex assembly, protein-containing complex assembly, intracellular, cellular_component, cell, nucleus, structural constituent of ribosome, structural molecule activity, RNA binding, cytoplasm, nucleoplasm, organelle, protein targeting, transport, cytosol, endoplasmic reticulum, ribosome, protein-containing complex, translation, biosynthetic process…	Rps23	ribosomal protein S23 [Source:MGI Symbol;Acc:MGI:1913725]	GO:0005829, GO:0005737, GO:0003735, GO:0006412, GO:0005840, GO:0005783, GO:0015935, GO:0002181, GO:0005791, GO:0042788, GO:0022627, GO:0034063, GO:1990145	cytosol, cytoplasm, structural constituent of ribosome, translation, ribosome, endoplasmic reticulum, small ribosomal subunit, cytoplasmic translation, rough endoplasmic reticulum, polysomal ribosome, cytosolic small ribosomal subunit, stress granule assembly, maintenance of translational fidelity	cellular_component, molecular_function, biological_process	GO:0022607, GO:0022618, GO:0065003, GO:0003735, GO:0005198, GO:0005783, GO:0043226, GO:0005829, GO:0005840, GO:0032991, GO:0005575, GO:0003674, GO:0005737, GO:0006412, GO:0008150, GO:0009058, GO:0034641, GO:0005623, GO:0005622	cellular component assembly, ribonucleoprotein complex assembly, protein-containing complex assembly, structural constituent of ribosome, structural molecule activity, endoplasmic reticulum, organelle, cytosol, ribosome, protein-containing complex, cellular_component, molecular_function, cytoplasm, translation, biological_process, biosynthetic process, cellular nitrogen compound metabolic process…	FALSE	FALSE	FALSE	FALSE	FALSE	FALSE	NA	NA	NA	NA	NA	NA	NA	NA	NA	KEGG_RIBOSOME, REACTOME_FORMATION_OF_THE_TERNARY_COMPLEX_AND_SUBSEQUENTLY_THE_43S_COMPLEX, REACTOME_ACTIVATION_OF_THE_MRNA_UPON_BINDING_OF_THE_CAP_BINDING_COMPLEX_AND_EIFS_AND_SUBSEQUENT_BINDING_TO_43S, REACTOME_PEPTIDE_CHAIN_ELONGATION, REACTOME_SRP_DEPENDENT_COTRANSLATIONAL_PROTEIN_TARGETING_TO_MEMBRANE, REACTOME_3_UTR_MEDIATED_TRANSLATIONAL_REGULATION, REACTOME_INFLUENZA_VIRAL_RNA_TRANSCRIPTIO…	FALSE	FALSE	FALSE	NA
B	RPL11	1.743e-35	4.87691e-31	0.989497	0.994	0.906	0.088	Rpl11	RPL11	ENSMUSG00000059291	ENSG00000142676	ENSCAFG00000013232	GO:0003735, GO:0006412, GO:0005840, GO:0022625, GO:0000027, GO:0008097, GO:0031625, GO:1990948, GO:0002181, GO:0006364, GO:0006605, GO:0010628, GO:0032092, GO:0032435, GO:0034504, GO:0042273, GO:0050821, GO:1901796, GO:1901798, GO:1902255, GO:1904667, GO:2000059, GO:2000435, GO:0005654, GO:0005730, GO:0005737, GO:0032991, GO:0042788	structural constituent of ribosome, translation, ribosome, cytosolic large ribosomal subunit, ribosomal large subunit assembly, 5S rRNA binding, ubiquitin protein ligase binding, ubiquitin ligase inhibitor activity, cytoplasmic translation, rRNA processing, protein targeting, positive regulation of gene expression, positive regulation of protein binding, negative regulation of proteasomal ubiquit…	molecular_function, biological_process, cellular_component	ribosomal protein L11 [Source:VGNC Symbol;Acc:VGNC:54771]	ribosomal protein L11 [Source:HGNC Symbol;Acc:HGNC:10301]	GO:0003723, GO:0005634, GO:0005737, GO:0016020, GO:0006412, GO:0002181, GO:0003735, GO:0005840, GO:0005515, GO:0019843, GO:0005654, GO:0005730, GO:0006364, GO:0022625, GO:0000027, GO:0005829, GO:0070062, GO:0042273, GO:0032435, GO:0006605, GO:0032991, GO:0006413, GO:0034504, GO:0000184, GO:0006614, GO:0010628, GO:0050821, GO:0031625, GO:1901796, GO:0008097, GO:1990948, GO:1904667, GO:2000059, GO:…	RNA binding, nucleus, cytoplasm, membrane, translation, cytoplasmic translation, structural constituent of ribosome, ribosome, protein binding, rRNA binding, nucleoplasm, nucleolus, rRNA processing, cytosolic large ribosomal subunit, ribosomal large subunit assembly, cytosol, extracellular exosome, ribosomal large subunit biogenesis, negative regulation of proteasomal ubiquitin-dependent protein …	molecular_function, cellular_component, biological_process	GO:0005829, GO:0005840, GO:0032991, GO:0006464, GO:0006605, GO:0006810, GO:0005730, GO:0005654, GO:0043226, GO:0005737, GO:0003674, GO:0006412, GO:0009058, GO:0008150, GO:0022607, GO:0022618, GO:0042254, GO:0065003, GO:0009056, GO:0034641, GO:0034655, GO:0007165, GO:0019843, GO:0019899, GO:0005623, GO:0005615, GO:0005576, GO:0003723, GO:0003735, GO:0005198, GO:0005622, GO:0030234, GO:0005575, GO:…	cytosol, ribosome, protein-containing complex, cellular protein modification process, protein targeting, transport, nucleolus, nucleoplasm, organelle, cytoplasm, molecular_function, translation, biosynthetic process, biological_process, cellular component assembly, ribonucleoprotein complex assembly, ribosome biogenesis, protein-containing complex assembly, catabolic process, cellular nitrogen co…	Rpl11	ribosomal protein L11 [Source:MGI Symbol;Acc:MGI:1914275]	, GO:0005634, GO:0005654, GO:0032991, GO:0005737, GO:0003735, GO:0006412, GO:0005840, GO:0003723, GO:0045202, GO:0005515, GO:0010628, GO:0005730, GO:0050821, GO:0031625, GO:1901798, GO:0032092, GO:0042975, GO:0006605, GO:0032435, GO:0043433, GO:0019843, GO:2000059, GO:0006364, GO:0042273, GO:0022625, GO:0022626, GO:0042788, GO:0008097, GO:0034504, GO:0002181, GO:0000027, GO:1901796, GO:1904667, G…	, nucleus, nucleoplasm, protein-containing complex, cytoplasm, structural constituent of ribosome, translation, ribosome, RNA binding, synapse, protein binding, positive regulation of gene expression, nucleolus, protein stabilization, ubiquitin protein ligase binding, positive regulation of signal transduction by p53 class mediator, positive regulation of protein binding, peroxisome proliferator …	, cellular_component, molecular_function, biological_process	GO:0030234, GO:0003723, GO:0003735, GO:0005198, GO:0005622, GO:0019843, GO:0019899, GO:0005623, GO:0005634, GO:0007165, GO:0003674, GO:0006810, GO:0006464, GO:0008219, GO:0009056, GO:0006605, GO:0008150, GO:0022607, GO:0022618, GO:0042254, GO:0065003, GO:0005654, GO:0043226, GO:0005730, GO:0005737, GO:0005829, GO:0005840, GO:0032991, GO:0006412, GO:0009058, GO:0034641, GO:0005575	enzyme regulator activity, RNA binding, structural constituent of ribosome, structural molecule activity, intracellular, rRNA binding, enzyme binding, cell, nucleus, signal transduction, molecular_function, transport, cellular protein modification process, cell death, catabolic process, protein targeting, biological_process, cellular component assembly, ribonucleoprotein complex assembly, ribosom…	FALSE	FALSE	FALSE	FALSE	FALSE	FALSE	NA	NA	NA	NA	NA	NA	NA	NA	NA	KEGG_RIBOSOME, REACTOME_PEPTIDE_CHAIN_ELONGATION, REACTOME_SRP_DEPENDENT_COTRANSLATIONAL_PROTEIN_TARGETING_TO_MEMBRANE, REACTOME_3_UTR_MEDIATED_TRANSLATIONAL_REGULATION, REACTOME_INFLUENZA_VIRAL_RNA_TRANSCRIPTION_AND_REPLICATION, REACTOME_NONSENSE_MEDIATED_DECAY_ENHANCED_BY_THE_EXON_JUNCTION_COMPLEX, REACTOME_TRANSLATION, REACTOME_INFLUENZA_LIFE_CYCLE, REACTOME_METABOLISM_OF_MRNA, REACTOME_METABO…	FALSE	FALSE	FALSE	NA
B	RPSA	2.3365e-35	6.53753e-31	1.01043	0.994	0.836	0.158	NA	NA	NA	NA	ENSCAFG00000005101	GO:0003735, GO:0006412, GO:0005840, GO:0016020, GO:0005634, GO:0005737, GO:0005886, GO:0007155, GO:0015935, GO:0022627, GO:0005055, GO:0043236, GO:0000028, GO:0000447, GO:0000461, GO:0006407	structural constituent of ribosome, translation, ribosome, membrane, nucleus, cytoplasm, plasma membrane, cell adhesion, small ribosomal subunit, cytosolic small ribosomal subunit, laminin receptor activity, laminin binding, ribosomal small subunit assembly, endonucleolytic cleavage in ITS1 to separate SSU-rRNA from 5.8S rRNA and LSU-rRNA from tricistronic rRNA transcript (SSU-rRNA, 5.8S rRNA, LS…	molecular_function, biological_process, cellular_component	ribosomal protein SA [Source:NCBI gene;Acc:477029]	NA	NA	NA	NA	NA	NA	NA	NA	NA	NA	NA	NA	NA	FALSE	FALSE	FALSE	FALSE	FALSE	FALSE	NA	NA	NA	NA	NA	NA	NA	NA	NA	NA	NA	NA	NA	NA
B	ENSCAFG00000009601	1.25648e-34	3.51563e-30	0.97604	0.988	0.912	0.076	NA	NA	NA	NA	NA	NA	NA	NA	NA	NA	NA	NA	NA	NA	NA	NA	NA	NA	NA	NA	NA	NA	NA	NA	NA	NA	NA	NA	NA	NA	NA	NA	NA	NA	NA	NA	NA	NA	NA	NA	NA	NA
B	ENSCAFG00000006102	1.39044e-34	3.89046e-30	0.963313	1	0.855	0.145	NA	NA	NA	NA	NA	NA	NA	NA	NA	NA	NA	NA	NA	NA	NA	NA	NA	NA	NA	NA	NA	NA	NA	NA	NA	NA	NA	NA	NA	NA	NA	NA	NA	NA	NA	NA	NA	NA	NA	NA	NA	NA
B	RPS16	1.926e-34	5.38894e-30	0.996899	0.988	0.878	0.11	Rps16	RPS16	ENSMUSG00000037563	ENSG00000105193	ENSCAFG00000005501	GO:0003735, GO:0006412, GO:0005840, GO:0003723, GO:0022627, GO:0000462, GO:0006364, GO:0042274, GO:1990830	structural constituent of ribosome, translation, ribosome, RNA binding, cytosolic small ribosomal subunit, maturation of SSU-rRNA from tricistronic rRNA transcript (SSU-rRNA, 5.8S rRNA, LSU-rRNA), rRNA processing, ribosomal small subunit biogenesis, cellular response to leukemia inhibitory factor	molecular_function, biological_process, cellular_component	ribosomal protein S16 [Source:VGNC Symbol;Acc:VGNC:45732]	ribosomal protein S16 [Source:HGNC Symbol;Acc:HGNC:10396]	GO:0003735, GO:0006412, GO:0005840, GO:0003723, GO:0016020, GO:0005515, GO:0022627, GO:0005925, GO:0006364, GO:0042274, GO:0000462, GO:0005654, GO:0005829, GO:0070062, GO:0006413, GO:0000184, GO:0006614, GO:1990830, GO:0015935	structural constituent of ribosome, translation, ribosome, RNA binding, membrane, protein binding, cytosolic small ribosomal subunit, focal adhesion, rRNA processing, ribosomal small subunit biogenesis, maturation of SSU-rRNA from tricistronic rRNA transcript (SSU-rRNA, 5.8S rRNA, LSU-rRNA), nucleoplasm, cytosol, extracellular exosome, translational initiation, nuclear-transcribed mRNA catabolic …	molecular_function, biological_process, cellular_component	GO:0005737, GO:0005840, GO:0032991, GO:0043226, GO:0034641, GO:0008150, GO:0009058, GO:0006412, GO:0005575, GO:0003735, GO:0005198, GO:0005622, GO:0005623, GO:0003674, GO:0042254, GO:0009056, GO:0034655, GO:0005634, GO:0005615, GO:0005576, GO:0003723, GO:0005654, GO:0005829, GO:0006605, GO:0006810	cytoplasm, ribosome, protein-containing complex, organelle, cellular nitrogen compound metabolic process, biological_process, biosynthetic process, translation, cellular_component, structural constituent of ribosome, structural molecule activity, intracellular, cell, molecular_function, ribosome biogenesis, catabolic process, nucleobase-containing compound catabolic process, nucleus, extracellula…	Rps16	ribosomal protein S16 [Source:MGI Symbol;Acc:MGI:98118]	GO:0003735, GO:0006412, GO:0005840, GO:0003723, GO:1990830, GO:0006364, GO:0042274, GO:0022627, GO:0015935	structural constituent of ribosome, translation, ribosome, RNA binding, cellular response to leukemia inhibitory factor, rRNA processing, ribosomal small subunit biogenesis, cytosolic small ribosomal subunit, small ribosomal subunit	molecular_function, biological_process, cellular_component	GO:0005575, GO:0003723, GO:0003735, GO:0005198, GO:0005737, GO:0005829, GO:0005840, GO:0032991, GO:0043226, GO:0003674, GO:0009058, GO:0008150, GO:0034641, GO:0042254, GO:0006412, GO:0005622, GO:0005623	cellular_component, RNA binding, structural constituent of ribosome, structural molecule activity, cytoplasm, cytosol, ribosome, protein-containing complex, organelle, molecular_function, biosynthetic process, biological_process, cellular nitrogen compound metabolic process, ribosome biogenesis, translation, intracellular, cell	FALSE	FALSE	FALSE	FALSE	FALSE	TRUE	NA	NA	NA	NA	NA	NA	NA	NA	NA	KEGG_RIBOSOME, REACTOME_FORMATION_OF_THE_TERNARY_COMPLEX_AND_SUBSEQUENTLY_THE_43S_COMPLEX, REACTOME_ACTIVATION_OF_THE_MRNA_UPON_BINDING_OF_THE_CAP_BINDING_COMPLEX_AND_EIFS_AND_SUBSEQUENT_BINDING_TO_43S, REACTOME_PEPTIDE_CHAIN_ELONGATION, REACTOME_SRP_DEPENDENT_COTRANSLATIONAL_PROTEIN_TARGETING_TO_MEMBRANE, REACTOME_3_UTR_MEDIATED_TRANSLATIONAL_REGULATION, REACTOME_INFLUENZA_VIRAL_RNA_TRANSCRIPTIO…	FALSE	FALSE	FALSE	NA
B	ENSCAFG00000012395	2.14516e-34	6.00215e-30	0.958491	0.994	0.91	0.084	NA	NA	NA	NA	NA	NA	NA	NA	NA	NA	NA	NA	NA	NA	NA	NA	NA	NA	NA	NA	NA	NA	NA	NA	NA	NA	NA	NA	NA	NA	NA	NA	NA	NA	NA	NA	NA	NA	NA	NA	NA	NA
B	ENSCAFG00000020150	3.55487e-34	9.94653e-30	0.990381	0.982	0.833	0.149	NA	NA	NA	NA	NA	NA	NA	NA	NA	NA	NA	NA	NA	NA	NA	NA	NA	NA	NA	NA	NA	NA	NA	NA	NA	NA	NA	NA	NA	NA	NA	NA	NA	NA	NA	NA	NA	NA	NA	NA	NA	NA
B	RPL13	1.84116e-33	5.15156e-29	0.95807	1	0.95	0.05	Rpl13	RPL13	ENSMUSG00000000740	ENSG00000167526	ENSCAFG00000019840	GO:0003735, GO:0006412, GO:0005840, GO:0022625, GO:0005730, GO:0005783, GO:0005829	structural constituent of ribosome, translation, ribosome, cytosolic large ribosomal subunit, nucleolus, endoplasmic reticulum, cytosol	molecular_function, biological_process, cellular_component	ribosomal protein L13 [Source:VGNC Symbol;Acc:VGNC:53438]	ribosomal protein L13 [Source:HGNC Symbol;Acc:HGNC:10303]	GO:0003723, GO:0005634, GO:0016020, GO:0006412, GO:0005783, GO:0005730, GO:0005829, GO:0003735, GO:0005840, GO:0005515, GO:0022625, GO:0006413, GO:0000184, GO:0006614, GO:0022626	RNA binding, nucleus, membrane, translation, endoplasmic reticulum, nucleolus, cytosol, structural constituent of ribosome, ribosome, protein binding, cytosolic large ribosomal subunit, translational initiation, nuclear-transcribed mRNA catabolic process, nonsense-mediated decay, SRP-dependent cotranslational protein targeting to membrane, cytosolic ribosome	molecular_function, cellular_component, biological_process	GO:0005622, GO:0005623, GO:0005575, GO:0005634, GO:0003723, GO:0003735, GO:0005198, GO:0006412, GO:0009058, GO:0005737, GO:0005840, GO:0032991, GO:0005829, GO:0005783, GO:0006605, GO:0006810, GO:0043226, GO:0005730, GO:0008150, GO:0009056, GO:0034641, GO:0034655, GO:0003674	intracellular, cell, cellular_component, nucleus, RNA binding, structural constituent of ribosome, structural molecule activity, translation, biosynthetic process, cytoplasm, ribosome, protein-containing complex, cytosol, endoplasmic reticulum, protein targeting, transport, organelle, nucleolus, biological_process, catabolic process, cellular nitrogen compound metabolic process, nucleobase-contai…	Rpl13	ribosomal protein L13 [Source:MGI Symbol;Acc:MGI:105922]	GO:0005829, GO:0003735, GO:0006412, GO:0005840, GO:0005783, GO:0005730, GO:0022625	cytosol, structural constituent of ribosome, translation, ribosome, endoplasmic reticulum, nucleolus, cytosolic large ribosomal subunit	cellular_component, molecular_function, biological_process	GO:0003674, GO:0003735, GO:0005198, GO:0005730, GO:0043226, GO:0005737, GO:0005634, GO:0005623, GO:0005622, GO:0005840, GO:0032991, GO:0005829, GO:0005783, GO:0006412, GO:0008150, GO:0009058, GO:0034641, GO:0005575	molecular_function, structural constituent of ribosome, structural molecule activity, nucleolus, organelle, cytoplasm, nucleus, cell, intracellular, ribosome, protein-containing complex, cytosol, endoplasmic reticulum, translation, biological_process, biosynthetic process, cellular nitrogen compound metabolic process, cellular_component	FALSE	FALSE	FALSE	FALSE	FALSE	FALSE	NA	NA	NA	NA	NA	NA	NA	NA	NA	KEGG_RIBOSOME, REACTOME_PEPTIDE_CHAIN_ELONGATION, REACTOME_SRP_DEPENDENT_COTRANSLATIONAL_PROTEIN_TARGETING_TO_MEMBRANE, REACTOME_3_UTR_MEDIATED_TRANSLATIONAL_REGULATION, REACTOME_INFLUENZA_VIRAL_RNA_TRANSCRIPTION_AND_REPLICATION, REACTOME_NONSENSE_MEDIATED_DECAY_ENHANCED_BY_THE_EXON_JUNCTION_COMPLEX, REACTOME_TRANSLATION, REACTOME_INFLUENZA_LIFE_CYCLE, REACTOME_METABOLISM_OF_MRNA, REACTOME_METABO…	FALSE	FALSE	FALSE	NA
B	PLEKHA2	7.68051e-33	2.14901e-28	2.45647	0.423	0.12	0.303	Plekha2	PLEKHA2	ENSMUSG00000031557	ENSG00000169499	ENSCAFG00000032414	GO:0005737, GO:0016020, GO:0030165, GO:0043325	cytoplasm, membrane, PDZ domain binding, phosphatidylinositol-3,4-bisphosphate binding	cellular_component, molecular_function	pleckstrin homology domain containing A2 [Source:VGNC Symbol;Acc:VGNC:44668]	pleckstrin homology domain containing A2 [Source:HGNC Symbol;Acc:HGNC:14336]	, GO:0030165, GO:0043325	, PDZ domain binding, phosphatidylinositol-3,4-bisphosphate binding	, molecular_function	GO:0008289, GO:0043167, GO:0003674	lipid binding, ion binding, molecular_function	Plekha2	pleckstrin homology domain-containing, family A (phosphoinositide binding specific) member 2 [Source:MGI Symbol;Acc:MGI:1928144]	GO:0016020, GO:0005886, GO:0005634, GO:0032991, GO:0005737, GO:0008289, GO:0001954, GO:0005515, GO:0043325, GO:0043236, GO:0030165, GO:0001968, , GO:0005543, GO:0032065, GO:0005938	membrane, plasma membrane, nucleus, protein-containing complex, cytoplasm, lipid binding, positive regulation of cell-matrix adhesion, protein binding, phosphatidylinositol-3,4-bisphosphate binding, laminin binding, PDZ domain binding, fibronectin binding, , phospholipid binding, cortical protein anchoring, cell cortex	cellular_component, molecular_function, biological_process	GO:0005623, GO:0005634, GO:0032991, GO:0005575, GO:0008289, GO:0043167, GO:0005886, GO:0005737, GO:0043226, GO:0005622, GO:0007155, GO:0008150, GO:0003674	cell, nucleus, protein-containing complex, cellular_component, lipid binding, ion binding, plasma membrane, cytoplasm, organelle, intracellular, cell adhesion, biological_process, molecular_function	FALSE	FALSE	FALSE	FALSE	FALSE	FALSE	NA	NA	NA	NA	NA	NA	NA	NA	NA	NA	NA	NA	NA	neuroticism measurement,leukocyte count
B	RPL18	3.29061e-32	9.20714e-28	0.907075	0.988	0.888	0.1	Rpl18	RPL18	ENSMUSG00000059070	ENSG00000063177	ENSCAFG00000003967	GO:0003735, GO:0006412, GO:0005840, GO:0022625, GO:0005737, GO:0005829, GO:0002181, GO:0005730, GO:0005783, GO:0005791, GO:0042788	structural constituent of ribosome, translation, ribosome, cytosolic large ribosomal subunit, cytoplasm, cytosol, cytoplasmic translation, nucleolus, endoplasmic reticulum, rough endoplasmic reticulum, polysomal ribosome	molecular_function, biological_process, cellular_component	ribosomal protein L18 [Source:VGNC Symbol;Acc:VGNC:45714]	ribosomal protein L18 [Source:HGNC Symbol;Acc:HGNC:10310]	, GO:0005634, GO:0005737, GO:0016020, GO:0006412, GO:0005783, GO:0005730, GO:0005829, GO:0002181, GO:0003735, GO:0005840, GO:0005925, GO:0022625, GO:0006413, GO:0003723, GO:0000184, GO:0005791, GO:0006614, GO:0042788	, nucleus, cytoplasm, membrane, translation, endoplasmic reticulum, nucleolus, cytosol, cytoplasmic translation, structural constituent of ribosome, ribosome, focal adhesion, cytosolic large ribosomal subunit, translational initiation, RNA binding, nuclear-transcribed mRNA catabolic process, nonsense-mediated decay, rough endoplasmic reticulum, SRP-dependent cotranslational protein targeting to m…	, cellular_component, biological_process, molecular_function	GO:0003674, GO:0008150, GO:0009056, GO:0034641, GO:0034655, GO:0006412, GO:0009058, GO:0005783, GO:0005840, GO:0032991, GO:0005829, GO:0006605, GO:0006810, GO:0005737, GO:0005730, GO:0043226, GO:0005634, GO:0003723, GO:0003735, GO:0005198, GO:0005622, GO:0005575, GO:0005623	molecular_function, biological_process, catabolic process, cellular nitrogen compound metabolic process, nucleobase-containing compound catabolic process, translation, biosynthetic process, endoplasmic reticulum, ribosome, protein-containing complex, cytosol, protein targeting, transport, cytoplasm, nucleolus, organelle, nucleus, RNA binding, structural constituent of ribosome, structural molecul…	Rpl18	ribosomal protein L18 [Source:MGI Symbol;Acc:MGI:98003]	GO:0005829, GO:0005737, GO:0003735, GO:0006412, GO:0005840, GO:0005783, GO:0045202, GO:0005730, GO:0002181, GO:0005791, GO:0022625, GO:0042788	cytosol, cytoplasm, structural constituent of ribosome, translation, ribosome, endoplasmic reticulum, synapse, nucleolus, cytoplasmic translation, rough endoplasmic reticulum, cytosolic large ribosomal subunit, polysomal ribosome	cellular_component, molecular_function, biological_process	GO:0043226, GO:0005737, GO:0005730, GO:0005622, GO:0003735, GO:0005198, GO:0003674, GO:0005840, GO:0032991, GO:0005783, GO:0005829, GO:0005575, GO:0005623, GO:0005634, GO:0006412, GO:0008150, GO:0009058, GO:0034641	organelle, cytoplasm, nucleolus, intracellular, structural constituent of ribosome, structural molecule activity, molecular_function, ribosome, protein-containing complex, endoplasmic reticulum, cytosol, cellular_component, cell, nucleus, translation, biological_process, biosynthetic process, cellular nitrogen compound metabolic process	FALSE	FALSE	FALSE	FALSE	FALSE	FALSE	NA	NA	NA	NA	NA	NA	NA	NA	NA	KEGG_RIBOSOME, HALLMARK_MYC_TARGETS_V1, HALLMARK_P53_PATHWAY, REACTOME_PEPTIDE_CHAIN_ELONGATION, REACTOME_SRP_DEPENDENT_COTRANSLATIONAL_PROTEIN_TARGETING_TO_MEMBRANE, REACTOME_3_UTR_MEDIATED_TRANSLATIONAL_REGULATION, REACTOME_INFLUENZA_VIRAL_RNA_TRANSCRIPTION_AND_REPLICATION, REACTOME_NONSENSE_MEDIATED_DECAY_ENHANCED_BY_THE_EXON_JUNCTION_COMPLEX, REACTOME_TRANSLATION, REACTOME_INFLUENZA_LIFE_CYCL…	TRUE	FALSE	FALSE	NA
B	CENPW	8.76418e-31	2.45222e-26	2.55902	0.264	0.052	0.212	Cenpw	CENPW	ENSMUSG00000075266	ENSG00000203760	ENSCAFG00000029836	GO:0000278, GO:0003677, GO:0005654, GO:0046982, GO:0051382, GO:0051225, GO:0000776, GO:0007059, GO:0000775, GO:0051276	mitotic cell cycle, DNA binding, nucleoplasm, protein heterodimerization activity, kinetochore assembly, spindle assembly, kinetochore, chromosome segregation, chromosome, centromeric region, chromosome organization	biological_process, molecular_function, cellular_component	centromere protein W [Source:VGNC Symbol;Acc:VGNC:39114]	centromere protein W [Source:HGNC Symbol;Acc:HGNC:21488]	GO:0005654, GO:0003677, GO:0000278, GO:0051382, GO:0005634, GO:0051301, GO:0046982, GO:0005694, GO:0007049, GO:0005730, GO:0007059, GO:0000775, GO:0000776, GO:0000777, GO:0051225, GO:0005515, GO:0034080, GO:0016363, GO:0051276	nucleoplasm, DNA binding, mitotic cell cycle, kinetochore assembly, nucleus, cell division, protein heterodimerization activity, chromosome, cell cycle, nucleolus, chromosome segregation, centromeric region, kinetochore, condensed chromosome kinetochore, spindle assembly, protein binding, CENP-A containing nucleosome assembly, nuclear matrix, chromosome organization	cellular_component, molecular_function, biological_process	GO:0005575, GO:0005622, GO:0005623, GO:0005634, GO:0003677, GO:0022607, GO:0051276, GO:0065003, GO:0005654, GO:0043226, GO:0003674, GO:0000278, GO:0007049, GO:0008150, GO:0005694, GO:0032991, GO:0007010, GO:0051301, GO:0007059, GO:0005730	cellular_component, intracellular, cell, nucleus, DNA binding, cellular component assembly, chromosome organization, protein-containing complex assembly, nucleoplasm, organelle, molecular_function, mitotic cell cycle, cell cycle, biological_process, chromosome, protein-containing complex, cytoskeleton organization, cell division, chromosome segregation, nucleolus	Cenpw	centromere protein W [Source:MGI Symbol;Acc:MGI:1913561]	GO:0003677, GO:0046982, GO:0000278, GO:0051382, GO:0003674, GO:0005634, GO:0005654, GO:0005694, GO:0005730, GO:0000775, GO:0007049, GO:0051301, GO:0051276, GO:0016363, GO:0007059, GO:0000776, GO:0000777	DNA binding, protein heterodimerization activity, mitotic cell cycle, kinetochore assembly, molecular_function, nucleus, nucleoplasm, chromosome, nucleolus, centromeric region, cell cycle, cell division, chromosome organization, nuclear matrix, chromosome segregation, kinetochore, condensed chromosome kinetochore	molecular_function, biological_process, cellular_component	GO:0051276, GO:0065003, GO:0003677, GO:0003674, GO:0007049, GO:0008150, GO:0000278, GO:0022607, GO:0005575, GO:0005622, GO:0005623, GO:0005694, GO:0043226, GO:0032991, GO:0007059, GO:0005634, GO:0005730, GO:0005654, GO:0051301	chromosome organization, protein-containing complex assembly, DNA binding, molecular_function, cell cycle, biological_process, mitotic cell cycle, cellular component assembly, cellular_component, intracellular, cell, chromosome, organelle, protein-containing complex, chromosome segregation, nucleus, nucleolus, nucleoplasm, cell division	FALSE	FALSE	FALSE	FALSE	FALSE	TRUE	NA	NA	NA	NA	NA	NA	NA	NA	NA	NA	NA	NA	NA	NA
B	ABRACL	2.13384e-30	5.97049e-26	1.53756	0.724	0.328	0.396	Abracl	ABRACL	ENSMUSG00000078453	ENSG00000146386	ENSCAFG00000000281	GO:0032970	regulation of actin filament-based process	biological_process	ABRA C-terminal like [Source:VGNC Symbol;Acc:VGNC:37483]	ABRA C-terminal like [Source:HGNC Symbol;Acc:HGNC:21230]	GO:0032970	regulation of actin filament-based process	biological_process	GO:0008150	biological_process	Abracl	ABRA C-terminal like [Source:MGI Symbol;Acc:MGI:1920362]				NA	NA	FALSE	FALSE	FALSE	FALSE	FALSE	FALSE	NA	NA	NA	NA	NA	NA	NA	NA	NA	NA	NA	NA	NA	NA
B	RPL10A	4.24934e-30	1.18897e-25	0.8143	1	0.929	0.071	Rpl10a	RPL10A	ENSMUSG00000037805	ENSG00000198755	ENSCAFG00000001318	GO:0003735, GO:0006412, GO:0005840, GO:0022625, GO:0003723, GO:0015934, GO:0000470, GO:0002181, GO:0042788	structural constituent of ribosome, translation, ribosome, cytosolic large ribosomal subunit, RNA binding, large ribosomal subunit, maturation of LSU-rRNA, cytoplasmic translation, polysomal ribosome	molecular_function, biological_process, cellular_component	ribosomal protein L10a [Source:NCBI gene;Acc:474884]	ribosomal protein L10a [Source:HGNC Symbol;Acc:HGNC:10299]	GO:0003723, GO:0005634, GO:0016020, GO:0006412, GO:0002181, GO:0003735, GO:0005840, GO:0005515, GO:0015934, GO:0005925, GO:0022625, GO:0005829, GO:0070062, GO:0006413, GO:0000184, GO:0000470, GO:0006614, GO:0042788, GO:0045471	RNA binding, nucleus, membrane, translation, cytoplasmic translation, structural constituent of ribosome, ribosome, protein binding, large ribosomal subunit, focal adhesion, cytosolic large ribosomal subunit, cytosol, extracellular exosome, translational initiation, nuclear-transcribed mRNA catabolic process, nonsense-mediated decay, maturation of LSU-rRNA, SRP-dependent cotranslational protein t…	molecular_function, cellular_component, biological_process	GO:0006412, GO:0009058, GO:0042254, GO:0003674, GO:0008150, GO:0009056, GO:0034641, GO:0034655, GO:0005634, GO:0005575, GO:0003723, GO:0003735, GO:0005198, GO:0005622, GO:0005576, GO:0005615, GO:0005623, GO:0043226, GO:0005737, GO:0005829, GO:0005840, GO:0032991, GO:0006605, GO:0006810	translation, biosynthetic process, ribosome biogenesis, molecular_function, biological_process, catabolic process, cellular nitrogen compound metabolic process, nucleobase-containing compound catabolic process, nucleus, cellular_component, RNA binding, structural constituent of ribosome, structural molecule activity, intracellular, extracellular region, extracellular space, cell, organelle, cytop…	Rpl10a	ribosomal protein L10A [Source:MGI Symbol;Acc:MGI:1343877]	GO:0003735, GO:0006412, GO:0003723, GO:0005840, GO:0015934, GO:0002181, GO:0045471, GO:0022625, GO:0042788	structural constituent of ribosome, translation, RNA binding, ribosome, large ribosomal subunit, cytoplasmic translation, response to ethanol, cytosolic large ribosomal subunit, polysomal ribosome	molecular_function, biological_process, cellular_component	GO:0003674, GO:0006412, GO:0008150, GO:0009058, GO:0034641, GO:0005829, GO:0005840, GO:0032991, GO:0043226, GO:0005622, GO:0005575, GO:0003723, GO:0003735, GO:0005198, GO:0005737, GO:0005623	molecular_function, translation, biological_process, biosynthetic process, cellular nitrogen compound metabolic process, cytosol, ribosome, protein-containing complex, organelle, intracellular, cellular_component, RNA binding, structural constituent of ribosome, structural molecule activity, cytoplasm, cell	FALSE	FALSE	FALSE	FALSE	FALSE	FALSE	NA	NA	NA	NA	NA	NA	NA	NA	NA	KEGG_RIBOSOME, REACTOME_PEPTIDE_CHAIN_ELONGATION, REACTOME_INFLUENZA_VIRAL_RNA_TRANSCRIPTION_AND_REPLICATION, REACTOME_SRP_DEPENDENT_COTRANSLATIONAL_PROTEIN_TARGETING_TO_MEMBRANE, REACTOME_3_UTR_MEDIATED_TRANSLATIONAL_REGULATION, REACTOME_NONSENSE_MEDIATED_DECAY_ENHANCED_BY_THE_EXON_JUNCTION_COMPLEX, REACTOME_INFLUENZA_LIFE_CYCLE, REACTOME_TRANSLATION, REACTOME_METABOLISM_OF_MRNA, REACTOME_METABO…	FALSE	FALSE	FALSE	NA
B	RPL15	4.83293e-30	1.35225e-25	0.862904	0.975	0.832	0.143	Rpl15	RPL15	ENSMUSG00000012405	ENSG00000174748	ENSCAFG00000005764	GO:0003735, GO:0006412, GO:0005840, GO:0022625, GO:0016020, GO:0003723, GO:0002181, GO:0005634	structural constituent of ribosome, translation, ribosome, cytosolic large ribosomal subunit, membrane, RNA binding, cytoplasmic translation, nucleus	molecular_function, biological_process, cellular_component	ribosomal protein L15 [Source:VGNC Symbol;Acc:VGNC:52901]	ribosomal protein L15 [Source:HGNC Symbol;Acc:HGNC:10306]	GO:0005634, GO:0003723, GO:0016020, GO:0006412, GO:0003735, GO:0005840, GO:0005515, GO:0002181, GO:0022625, GO:0005829, GO:0045296, GO:0006413, GO:0000184, GO:0006614	nucleus, RNA binding, membrane, translation, structural constituent of ribosome, ribosome, protein binding, cytoplasmic translation, cytosolic large ribosomal subunit, cytosol, cadherin binding, translational initiation, nuclear-transcribed mRNA catabolic process, nonsense-mediated decay, SRP-dependent cotranslational protein targeting to membrane	cellular_component, molecular_function, biological_process	GO:0006605, GO:0006810, GO:0005829, GO:0005840, GO:0032991, GO:0005737, GO:0008150, GO:0009056, GO:0034641, GO:0034655, GO:0006412, GO:0009058, GO:0003674, GO:0005622, GO:0005623, GO:0005575, GO:0043226, GO:0005634, GO:0003735, GO:0005198, GO:0003723	protein targeting, transport, cytosol, ribosome, protein-containing complex, cytoplasm, biological_process, catabolic process, cellular nitrogen compound metabolic process, nucleobase-containing compound catabolic process, translation, biosynthetic process, molecular_function, intracellular, cell, cellular_component, organelle, nucleus, structural constituent of ribosome, structural molecule acti…	Rpl15	ribosomal protein L15 [Source:MGI Symbol;Acc:MGI:1913730]	GO:0016020, GO:0005634, GO:0003735, GO:0006412, GO:0005840, GO:0031672, GO:0022625	membrane, nucleus, structural constituent of ribosome, translation, ribosome, A band, cytosolic large ribosomal subunit	cellular_component, molecular_function, biological_process	GO:0003674, GO:0003735, GO:0005198, GO:0005634, GO:0043226, GO:0006412, GO:0008150, GO:0009058, GO:0034641, GO:0005623, GO:0005622, GO:0005575, GO:0005737, GO:0005829, GO:0005840, GO:0032991	molecular_function, structural constituent of ribosome, structural molecule activity, nucleus, organelle, translation, biological_process, biosynthetic process, cellular nitrogen compound metabolic process, cell, intracellular, cellular_component, cytoplasm, cytosol, ribosome, protein-containing complex	FALSE	FALSE	FALSE	FALSE	FALSE	FALSE	NA	NA	NA	NA	NA	NA	NA	NA	NA	KEGG_RIBOSOME, REACTOME_PEPTIDE_CHAIN_ELONGATION, REACTOME_SRP_DEPENDENT_COTRANSLATIONAL_PROTEIN_TARGETING_TO_MEMBRANE, REACTOME_3_UTR_MEDIATED_TRANSLATIONAL_REGULATION, REACTOME_INFLUENZA_VIRAL_RNA_TRANSCRIPTION_AND_REPLICATION, REACTOME_NONSENSE_MEDIATED_DECAY_ENHANCED_BY_THE_EXON_JUNCTION_COMPLEX, REACTOME_TRANSLATION, REACTOME_INFLUENZA_LIFE_CYCLE, REACTOME_METABOLISM_OF_MRNA, REACTOME_METABO…	FALSE	FALSE	FALSE	intelligence
B	DLA-DMB	4.94357e-30	1.38321e-25	1.83058	0.399	0.109	0.29	NA	NA	ENSMUSG00000037548, ENSMUSG00000079547	ENSG00000248993, ENSG00000242574	ENSCAFG00000032102	GO:0016020, GO:0016021, GO:0006955, GO:0002376, GO:0019882, GO:0002504, GO:0042613	membrane, integral component of membrane, immune response, immune system process, antigen processing and presentation, antigen processing and presentation of peptide or polysaccharide antigen via MHC class II, MHC class II protein complex	cellular_component, biological_process	major histocompatibility complex, class II, DM beta [Source:NCBI gene;Acc:607827]	NA	NA	NA	NA	NA	NA	NA	NA	NA	NA	NA	NA	NA	TRUE	FALSE	FALSE	FALSE	FALSE	FALSE	NA	NA	NA	NA	NA	NA	NA	NA	NA	NA	NA	NA	NA	NA
B	LSP1	2.74552e-29	7.68198e-25	2.20255	0.485	0.162	0.323	Lsp1	LSP1	ENSMUSG00000018819	ENSG00000130592	ENSCAFG00000010077	GO:0007165, GO:0003779, GO:0006935, GO:0006952, GO:0098761, GO:0005886	signal transduction, actin binding, chemotaxis, defense response, cellular response to interleukin-7, plasma membrane	biological_process, molecular_function, cellular_component	lymphocyte specific protein 1 [Source:VGNC Symbol;Acc:VGNC:42849]	lymphocyte specific protein 1 [Source:HGNC Symbol;Acc:HGNC:6707]	GO:0016020, GO:0003779, GO:0007165, GO:0005886, GO:0070062, GO:0015629, GO:0006968	membrane, actin binding, signal transduction, plasma membrane, extracellular exosome, actin cytoskeleton, cellular defense response	cellular_component, molecular_function, biological_process	GO:0003674, GO:0008092, GO:0005623, GO:0005575, GO:0005622, GO:0005615, GO:0005576, GO:0005886, GO:0005856, GO:0043226, GO:0007165, GO:0008150, GO:0006950	molecular_function, cytoskeletal protein binding, cell, cellular_component, intracellular, extracellular space, extracellular region, plasma membrane, cytoskeleton, organelle, signal transduction, biological_process, response to stress	Lsp1	lymphocyte specific 1 [Source:MGI Symbol;Acc:MGI:96832]	GO:0016020, GO:0005886, GO:0007165, GO:0003779, GO:0006915, GO:0006952, GO:0007010, GO:0006935, GO:0098761	membrane, plasma membrane, signal transduction, actin binding, apoptotic process, defense response, cytoskeleton organization, chemotaxis, cellular response to interleukin-7	cellular_component, biological_process, molecular_function	GO:0008092, GO:0003674, GO:0005623, GO:0005575, GO:0005886, GO:0008150, GO:0008219, GO:0040011, GO:0006950, GO:0007010, GO:0007165	cytoskeletal protein binding, molecular_function, cell, cellular_component, plasma membrane, biological_process, cell death, locomotion, response to stress, cytoskeleton organization, signal transduction	FALSE	FALSE	FALSE	FALSE	FALSE	FALSE	NA	NA	NA	NA	NA	NA	NA	NA	NA	HALLMARK_REACTIVE_OXIGEN_SPECIES_PATHWAY, HALLMARK_MYOGENESIS	FALSE	FALSE	FALSE	monocyte count,monocyte percentage of leukocytes,breast carcinoma,estrogen-receptor negative breast cancer,opioid dependence, methadone dose measurement,dense area measurement, mammographic density measurement,granulocyte percentage of myeloid white cells,systolic blood pressure,diastolic blood pressure,potassium measurement,mean arterial pressure,milk allergy measurement, alcohol drinking, alcoh…
B	RPS6	6.61718e-29	1.85149e-24	0.797595	0.994	0.976	0.018	NA	NA	NA	NA	ENSCAFG00000001615	GO:0003735, GO:0006412, GO:0005840	structural constituent of ribosome, translation, ribosome	molecular_function, biological_process, cellular_component	ribosomal protein S6 [Source:NCBI gene;Acc:474722]	NA	NA	NA	NA	NA	NA	NA	NA	NA	NA	NA	NA	NA	FALSE	FALSE	FALSE	FALSE	FALSE	FALSE	NA	NA	NA	NA	NA	NA	NA	NA	NA	NA	NA	NA	NA	NA
B	RPS24	8.73061e-29	2.44282e-24	0.866641	0.982	0.902	0.08	Rps24	RPS24	ENSMUSG00000025290	ENSG00000138326	ENSCAFG00000015605	GO:0003735, GO:0006412, GO:0005840	structural constituent of ribosome, translation, ribosome	molecular_function, biological_process, cellular_component	ribosomal protein S24 [Source:NCBI gene;Acc:485132]	ribosomal protein S24 [Source:HGNC Symbol;Acc:HGNC:10411]	GO:0003723, GO:0005634, GO:0016020, GO:0006412, GO:0003735, GO:0005840, GO:0022627, GO:0006364, GO:0042274, GO:0005654, GO:0005829, GO:0006413, GO:0031369, GO:0000184, GO:0006614, GO:0034101, GO:0015935	RNA binding, nucleus, membrane, translation, structural constituent of ribosome, ribosome, cytosolic small ribosomal subunit, rRNA processing, ribosomal small subunit biogenesis, nucleoplasm, cytosol, translational initiation, translation initiation factor binding, nuclear-transcribed mRNA catabolic process, nonsense-mediated decay, SRP-dependent cotranslational protein targeting to membrane, ery…	molecular_function, cellular_component, biological_process	GO:0002376, GO:0042592, GO:0008150, GO:0009056, GO:0034641, GO:0034655, GO:0003674, GO:0005623, GO:0005634, GO:0043226, GO:0005622, GO:0003723, GO:0003735, GO:0005198, GO:0005575, GO:0009058, GO:0042254, GO:0006412, GO:0006605, GO:0006810, GO:0005737, GO:0005654, GO:0005840, GO:0032991, GO:0005829	immune system process, homeostatic process, biological_process, catabolic process, cellular nitrogen compound metabolic process, nucleobase-containing compound catabolic process, molecular_function, cell, nucleus, organelle, intracellular, RNA binding, structural constituent of ribosome, structural molecule activity, cellular_component, biosynthetic process, ribosome biogenesis, translation, prot…	Rps24	ribosomal protein S24 [Source:MGI Symbol;Acc:MGI:98147]	, GO:0003735, GO:0006412, GO:0005840, GO:0006364, GO:0034101, GO:0042274, GO:0015935, GO:0022627, GO:0031369	, structural constituent of ribosome, translation, ribosome, rRNA processing, erythrocyte homeostasis, ribosomal small subunit biogenesis, small ribosomal subunit, cytosolic small ribosomal subunit, translation initiation factor binding	, molecular_function, biological_process, cellular_component	GO:0034641, GO:0006412, GO:0009058, GO:0042254, GO:0003735, GO:0005198, GO:0003674, GO:0008150, GO:0042592, GO:0005575, GO:0002376, GO:0005829, GO:0005840, GO:0032991, GO:0043226, GO:0005623, GO:0005622, GO:0005737	cellular nitrogen compound metabolic process, translation, biosynthetic process, ribosome biogenesis, structural constituent of ribosome, structural molecule activity, molecular_function, biological_process, homeostatic process, cellular_component, immune system process, cytosol, ribosome, protein-containing complex, organelle, cell, intracellular, cytoplasm	TRUE	FALSE	FALSE	FALSE	FALSE	FALSE	NA	NA	NA	NA	NA	NA	NA	NA	NA	KEGG_RIBOSOME, REACTOME_FORMATION_OF_THE_TERNARY_COMPLEX_AND_SUBSEQUENTLY_THE_43S_COMPLEX, REACTOME_ACTIVATION_OF_THE_MRNA_UPON_BINDING_OF_THE_CAP_BINDING_COMPLEX_AND_EIFS_AND_SUBSEQUENT_BINDING_TO_43S, REACTOME_PEPTIDE_CHAIN_ELONGATION, REACTOME_SRP_DEPENDENT_COTRANSLATIONAL_PROTEIN_TARGETING_TO_MEMBRANE, REACTOME_3_UTR_MEDIATED_TRANSLATIONAL_REGULATION, REACTOME_INFLUENZA_VIRAL_RNA_TRANSCRIPTIO…	FALSE	FALSE	FALSE	adolescent idiopathic scoliosis
B	RPS15	3.86309e-28	1.08089e-23	0.903872	0.969	0.899	0.07	Rps15	RPS15	ENSMUSG00000063457	ENSG00000115268	ENSCAFG00000023247	GO:0003735, GO:0006412, GO:0005840, GO:0003723, GO:0015935, GO:0022627, GO:0000028	structural constituent of ribosome, translation, ribosome, RNA binding, small ribosomal subunit, cytosolic small ribosomal subunit, ribosomal small subunit assembly	molecular_function, biological_process, cellular_component	ribosomal protein S15 [Source:VGNC Symbol;Acc:VGNC:45731]	ribosomal protein S15 [Source:HGNC Symbol;Acc:HGNC:10388]	GO:0003723, GO:0003735, GO:0006412, GO:0005840, GO:0015935, GO:0005634, GO:0016020, GO:0003677, GO:0005515, GO:0022627, GO:0005654, GO:0005925, GO:0006364, GO:0042274, GO:0000028, GO:0005829, GO:0006413, GO:0000184, GO:0001649, GO:0006614, GO:0000056, GO:0097421	RNA binding, structural constituent of ribosome, translation, ribosome, small ribosomal subunit, nucleus, membrane, DNA binding, protein binding, cytosolic small ribosomal subunit, nucleoplasm, focal adhesion, rRNA processing, ribosomal small subunit biogenesis, ribosomal small subunit assembly, cytosol, translational initiation, nuclear-transcribed mRNA catabolic process, nonsense-mediated decay…	molecular_function, biological_process, cellular_component	GO:0003674, GO:0005622, GO:0005575, GO:0003723, GO:0003735, GO:0005198, GO:0005623, GO:0006412, GO:0008150, GO:0009058, GO:0034641, GO:0005840, GO:0032991, GO:0043226, GO:0005737, GO:0003677, GO:0005634, GO:0009056, GO:0034655, GO:0030154, GO:0022607, GO:0022618, GO:0042254, GO:0065003, GO:0006810, GO:0006913, GO:0005654, GO:0006605, GO:0005829, GO:0048856	molecular_function, intracellular, cellular_component, RNA binding, structural constituent of ribosome, structural molecule activity, cell, translation, biological_process, biosynthetic process, cellular nitrogen compound metabolic process, ribosome, protein-containing complex, organelle, cytoplasm, DNA binding, nucleus, catabolic process, nucleobase-containing compound catabolic process, cell di…	Rps15	ribosomal protein S15 [Source:MGI Symbol;Acc:MGI:98117]	GO:0005654, GO:0005515, GO:0003735, GO:0006412, GO:0005840, GO:0003723, GO:0045202, GO:0015935, GO:0006364, GO:0042274, GO:0022627, GO:0000028, GO:0000056	nucleoplasm, protein binding, structural constituent of ribosome, translation, ribosome, RNA binding, synapse, small ribosomal subunit, rRNA processing, ribosomal small subunit biogenesis, cytosolic small ribosomal subunit, ribosomal small subunit assembly, ribosomal small subunit export from nucleus	cellular_component, molecular_function, biological_process	GO:0005623, GO:0005634, GO:0005575, GO:0008150, GO:0022607, GO:0022618, GO:0042254, GO:0065003, GO:0006810, GO:0006913, GO:0005737, GO:0043226, GO:0005654, GO:0005622, GO:0005829, GO:0005840, GO:0032991, GO:0003674, GO:0003723, GO:0003735, GO:0005198, GO:0006412, GO:0009058, GO:0034641	cell, nucleus, cellular_component, biological_process, cellular component assembly, ribonucleoprotein complex assembly, ribosome biogenesis, protein-containing complex assembly, transport, nucleocytoplasmic transport, cytoplasm, organelle, nucleoplasm, intracellular, cytosol, ribosome, protein-containing complex, molecular_function, RNA binding, structural constituent of ribosome, structural mole…	FALSE	FALSE	FALSE	FALSE	FALSE	FALSE	NA	NA	NA	NA	NA	NA	NA	NA	NA	KEGG_RIBOSOME, REACTOME_FORMATION_OF_THE_TERNARY_COMPLEX_AND_SUBSEQUENTLY_THE_43S_COMPLEX, REACTOME_ACTIVATION_OF_THE_MRNA_UPON_BINDING_OF_THE_CAP_BINDING_COMPLEX_AND_EIFS_AND_SUBSEQUENT_BINDING_TO_43S, REACTOME_PEPTIDE_CHAIN_ELONGATION, REACTOME_SRP_DEPENDENT_COTRANSLATIONAL_PROTEIN_TARGETING_TO_MEMBRANE, REACTOME_3_UTR_MEDIATED_TRANSLATIONAL_REGULATION, REACTOME_INFLUENZA_VIRAL_RNA_TRANSCRIPTIO…	FALSE	FALSE	FALSE	NA
B	UBA52	7.78538e-27	2.17835e-22	0.764408	1	0.928	0.072	Uba52	UBA52	ENSMUSG00000090137	ENSG00000221983	ENSCAFG00000014723	GO:0003735, GO:0006412, GO:0005840, GO:0005634, GO:0005737, GO:0031625, GO:0016567, GO:0022627, GO:0031386, GO:0019941, GO:0005654, GO:0005783, GO:0005829, GO:0005886, GO:0043209	structural constituent of ribosome, translation, ribosome, nucleus, cytoplasm, ubiquitin protein ligase binding, protein ubiquitination, cytosolic small ribosomal subunit, protein tag, modification-dependent protein catabolic process, nucleoplasm, endoplasmic reticulum, cytosol, plasma membrane, myelin sheath	molecular_function, biological_process, cellular_component	ubiquitin A-52 residue ribosomal protein fusion product 1 [Source:NCBI gene;Acc:403722]	ubiquitin A-52 residue ribosomal protein fusion product 1 [Source:HGNC Symbol;Acc:HGNC:12458]	GO:0005634, GO:0005737, GO:0005783, GO:0005829, GO:0005654, GO:0005765, GO:0003735, GO:0006412, GO:0005840, GO:0005886, GO:0005515, GO:0005615, GO:0031625, GO:0016567, GO:0005789, GO:0070062, GO:0044267, GO:0016197, GO:0019058, GO:0010008, GO:0016579, GO:0036297, GO:0006625, GO:0002755, GO:0007249, GO:0035666, GO:0045944, GO:0061024, GO:0031982, GO:0006413, GO:0006464, GO:0019221, GO:0055085, GO:…	nucleus, cytoplasm, endoplasmic reticulum, cytosol, nucleoplasm, lysosomal membrane, structural constituent of ribosome, translation, ribosome, plasma membrane, protein binding, extracellular space, ubiquitin protein ligase binding, protein ubiquitination, endoplasmic reticulum membrane, extracellular exosome, cellular protein metabolic process, endosomal transport, viral life cycle, endosome mem…	cellular_component, molecular_function, biological_process	GO:0006412, GO:0005739, GO:0005764, GO:0005768, GO:0031410, GO:0005886, GO:0006605, GO:0006810, GO:0022607, GO:0065003, GO:0005840, GO:0032991, GO:0005829, GO:0005783, GO:0005654, GO:0002376, GO:0003674, GO:0008150, GO:0009058, GO:0034641, GO:0009056, GO:0034655, GO:0006464, GO:0007165, GO:0005575, GO:0005622, GO:0005623, GO:0005737, GO:0005773, GO:0043226, GO:0006259, GO:0006950, GO:0051276, GO:…	translation, mitochondrion, lysosome, endosome, cytoplasmic vesicle, plasma membrane, protein targeting, transport, cellular component assembly, protein-containing complex assembly, ribosome, protein-containing complex, cytosol, endoplasmic reticulum, nucleoplasm, immune system process, molecular_function, biological_process, biosynthetic process, cellular nitrogen compound metabolic process, cat…	Uba52	ubiquitin A-52 residue ribosomal protein fusion product 1 [Source:MGI Symbol;Acc:MGI:98887]	GO:0005634, GO:0005737, GO:0003735, GO:0006412, GO:0005840, GO:0005829, GO:0005654, GO:0043209, GO:0022625, GO:0005783, GO:0005886	nucleus, cytoplasm, structural constituent of ribosome, translation, ribosome, cytosol, nucleoplasm, myelin sheath, cytosolic large ribosomal subunit, endoplasmic reticulum, plasma membrane	cellular_component, molecular_function, biological_process	GO:0003735, GO:0005198, GO:0005623, GO:0005634, GO:0005829, GO:0005840, GO:0032991, GO:0043226, GO:0005737, GO:0005654, GO:0003674, GO:0005575, GO:0006412, GO:0008150, GO:0009058, GO:0034641, GO:0005622, GO:0005783, GO:0005886	structural constituent of ribosome, structural molecule activity, cell, nucleus, cytosol, ribosome, protein-containing complex, organelle, cytoplasm, nucleoplasm, molecular_function, cellular_component, translation, biological_process, biosynthetic process, cellular nitrogen compound metabolic process, intracellular, endoplasmic reticulum, plasma membrane	TRUE	FALSE	FALSE	FALSE	TRUE	TRUE	NA	NA	NA	NA	NA	NA	NA	NA	NA	KEGG_RIBOSOME, REACTOME_MEMBRANE_BINDING_AND_TARGETTING_OF_GAG_PROTEINS, REACTOME_IRAK2_MEDIATED_ACTIVATION_OF_TAK1_COMPLEX_UPON_TLR7_8_OR_9_STIMULATION, REACTOME_DOWNREGULATION_OF_ERBB2_ERBB3_SIGNALING, REACTOME_P75NTR_RECRUITS_SIGNALLING_COMPLEXES, REACTOME_NFKB_IS_ACTIVATED_AND_SIGNALS_SURVIVAL, REACTOME_REGULATION_OF_THE_FANCONI_ANEMIA_PATHWAY, REACTOME_SPRY_REGULATION_OF_FGF_SIGNALING, REACT…	TRUE	FALSE	FALSE	NA
B	RPS7	1.24114e-26	3.4727e-22	0.795095	0.988	0.964	0.024	Rps7	RPS7	ENSMUSG00000061477	ENSG00000171863	ENSCAFG00000003263	GO:0003735, GO:0006412, GO:0005840, GO:0032040, GO:0042274, GO:0006364, GO:0022627, GO:0003730, GO:0019901, GO:0048027, GO:1990948, GO:0001843, GO:0010628, GO:0030154, GO:0050821, GO:1902255, GO:1904667, GO:2000059, GO:0005634, GO:0005730, GO:0005813, GO:0032991, GO:1990904	structural constituent of ribosome, translation, ribosome, small-subunit processome, ribosomal small subunit biogenesis, rRNA processing, cytosolic small ribosomal subunit, mRNA 3'-UTR binding, protein kinase binding, mRNA 5'-UTR binding, ubiquitin ligase inhibitor activity, neural tube closure, positive regulation of gene expression, cell differentiation, protein stabilization, positive regulati…	molecular_function, biological_process, cellular_component	ribosomal protein S7 [Source:VGNC Symbol;Acc:VGNC:45748]	ribosomal protein S7 [Source:HGNC Symbol;Acc:HGNC:10440]	GO:0003723, GO:0005634, GO:0005737, GO:0016020, GO:0006412, GO:0003735, GO:0005840, GO:0005856, GO:0005515, GO:0022627, GO:0005730, GO:0005925, GO:0006364, GO:0005813, GO:0005815, GO:0042274, GO:0032040, GO:0005654, GO:0005829, GO:0019901, GO:0032991, GO:0006413, GO:1990904, GO:0000184, GO:0003730, GO:0048027, GO:0006614, GO:0010628, GO:0050821, GO:1990948, GO:1904667, GO:2000059, GO:1902255, , G…	RNA binding, nucleus, cytoplasm, membrane, translation, structural constituent of ribosome, ribosome, cytoskeleton, protein binding, cytosolic small ribosomal subunit, nucleolus, focal adhesion, rRNA processing, centrosome, microtubule organizing center, ribosomal small subunit biogenesis, small-subunit processome, nucleoplasm, cytosol, protein kinase binding, protein-containing complex, translat…	molecular_function, cellular_component, biological_process	GO:0003674, GO:0008150, GO:0009056, GO:0034641, GO:0034655, GO:0019899, GO:0008219, GO:0007165, GO:0005623, GO:0005575, GO:0030234, GO:0005634, GO:0005622, GO:0003729, GO:0003735, GO:0005198, GO:0003723, GO:0005737, GO:0006605, GO:0006810, GO:0005654, GO:0005730, GO:0043226, GO:0005815, GO:0005856, GO:0005840, GO:0032991, GO:0005829, GO:0042254, GO:0006412, GO:0009058, GO:0006464, GO:0009790, GO:…	molecular_function, biological_process, catabolic process, cellular nitrogen compound metabolic process, nucleobase-containing compound catabolic process, enzyme binding, cell death, signal transduction, cell, cellular_component, enzyme regulator activity, nucleus, intracellular, mRNA binding, structural constituent of ribosome, structural molecule activity, RNA binding, cytoplasm, protein target…	Rps7	ribosomal protein S7 [Source:MGI Symbol;Acc:MGI:1333818]	GO:0005634, GO:0032991, GO:0005737, GO:0003735, GO:0006412, GO:0005840, GO:0005856, GO:0010628, GO:0005730, GO:0050821, GO:0019901, GO:0005813, GO:0005815, GO:0001843, GO:0008266, GO:0003730, GO:1990904, GO:0030154, GO:2000059, GO:0006364, GO:0048027, GO:1902255, GO:0042274, GO:0022627, GO:1904667, GO:1990948	nucleus, protein-containing complex, cytoplasm, structural constituent of ribosome, translation, ribosome, cytoskeleton, positive regulation of gene expression, nucleolus, protein stabilization, protein kinase binding, centrosome, microtubule organizing center, neural tube closure, poly(U) RNA binding, mRNA 3'-UTR binding, ribonucleoprotein complex, cell differentiation, negative regulation of ub…	cellular_component, molecular_function, biological_process	GO:0030234, GO:0003723, GO:0003729, GO:0003735, GO:0005198, GO:0005622, GO:0005623, GO:0008150, GO:0009790, GO:0048646, GO:0048856, GO:0005730, GO:0005737, GO:0007165, GO:0003674, GO:0008219, GO:0006464, GO:0009056, GO:0030154, GO:0005634, GO:0043226, GO:0005575, GO:0019899, GO:0034641, GO:0009058, GO:0042254, GO:0006412, GO:0005829, GO:0005840, GO:0032991, GO:0005815, GO:0005856	enzyme regulator activity, RNA binding, mRNA binding, structural constituent of ribosome, structural molecule activity, intracellular, cell, biological_process, embryo development, anatomical structure formation involved in morphogenesis, anatomical structure development, nucleolus, cytoplasm, signal transduction, molecular_function, cell death, cellular protein modification process, catabolic pr…	FALSE	FALSE	FALSE	FALSE	FALSE	FALSE	NA	NA	NA	NA	NA	NA	NA	NA	NA	KEGG_RIBOSOME, REACTOME_FORMATION_OF_THE_TERNARY_COMPLEX_AND_SUBSEQUENTLY_THE_43S_COMPLEX, REACTOME_ACTIVATION_OF_THE_MRNA_UPON_BINDING_OF_THE_CAP_BINDING_COMPLEX_AND_EIFS_AND_SUBSEQUENT_BINDING_TO_43S, REACTOME_PEPTIDE_CHAIN_ELONGATION, REACTOME_SRP_DEPENDENT_COTRANSLATIONAL_PROTEIN_TARGETING_TO_MEMBRANE, REACTOME_3_UTR_MEDIATED_TRANSLATIONAL_REGULATION, REACTOME_INFLUENZA_VIRAL_RNA_TRANSCRIPTIO…	FALSE	FALSE	FALSE	NA
B	RPS3A	2.95953e-26	8.28076e-22	0.700567	1	0.951	0.049	Rps3a1	RPS3A	ENSMUSG00000028081	ENSG00000145425	ENSCAFG00000007990	GO:0003735, GO:0006412, GO:0005840, GO:0005634, GO:0005737, GO:0005829, GO:0030154, GO:0022627, GO:0048027, GO:0043066, GO:0005730, GO:0005783, GO:1990904	structural constituent of ribosome, translation, ribosome, nucleus, cytoplasm, cytosol, cell differentiation, cytosolic small ribosomal subunit, mRNA 5'-UTR binding, negative regulation of apoptotic process, nucleolus, endoplasmic reticulum, ribonucleoprotein complex	molecular_function, biological_process, cellular_component	ribosomal protein S3A [Source:NCBI gene;Acc:403677]	ribosomal protein S3A [Source:HGNC Symbol;Acc:HGNC:10421]	GO:0003723, GO:0005634, GO:0005737, GO:0006412, GO:0006413, GO:0005783, GO:0005730, GO:0005829, GO:0003735, GO:0005840, GO:0005515, GO:0022627, GO:0030154, GO:0005925, GO:0005654, GO:0070062, GO:1990904, GO:0043066, GO:0000184, GO:0048027, GO:0006614	RNA binding, nucleus, cytoplasm, translation, translational initiation, endoplasmic reticulum, nucleolus, cytosol, structural constituent of ribosome, ribosome, protein binding, cytosolic small ribosomal subunit, cell differentiation, focal adhesion, nucleoplasm, extracellular exosome, ribonucleoprotein complex, negative regulation of apoptotic process, nuclear-transcribed mRNA catabolic process,…	molecular_function, cellular_component, biological_process	GO:0030154, GO:0008219, GO:0043226, GO:0005634, GO:0005622, GO:0005615, GO:0005576, GO:0005623, GO:0005575, GO:0003729, GO:0003735, GO:0005198, GO:0003723, GO:0003674, GO:0008150, GO:0009056, GO:0034641, GO:0034655, GO:0006412, GO:0009058, GO:0006605, GO:0006810, GO:0005730, GO:0005654, GO:0005737, GO:0005840, GO:0032991, GO:0005783, GO:0005829	cell differentiation, cell death, organelle, nucleus, intracellular, extracellular space, extracellular region, cell, cellular_component, mRNA binding, structural constituent of ribosome, structural molecule activity, RNA binding, molecular_function, biological_process, catabolic process, cellular nitrogen compound metabolic process, nucleobase-containing compound catabolic process, translation, …	Rps3a1	ribosomal protein S3A1 [Source:MGI Symbol;Acc:MGI:1202063]	GO:0005634, GO:0005737, GO:0003735, GO:0006412, GO:0005840, GO:0005515, GO:0030154, GO:0005829, GO:0048146, GO:0003729, GO:0043066, GO:1990904, GO:0045727, GO:0022627, GO:0015935, GO:0031369, GO:0048027, GO:0005730, GO:0005783	nucleus, cytoplasm, structural constituent of ribosome, translation, ribosome, protein binding, cell differentiation, cytosol, positive regulation of fibroblast proliferation, mRNA binding, negative regulation of apoptotic process, ribonucleoprotein complex, positive regulation of translation, cytosolic small ribosomal subunit, small ribosomal subunit, translation initiation factor binding, mRNA …	cellular_component, molecular_function, biological_process	GO:0005575, GO:0003723, GO:0003729, GO:0003735, GO:0005198, GO:0008219, GO:0005783, GO:0005840, GO:0032991, GO:0005829, GO:0008283, GO:0005730, GO:0005737, GO:0005622, GO:0005623, GO:0003674, GO:0006412, GO:0008150, GO:0009058, GO:0034641, GO:0005634, GO:0043226, GO:0030154	cellular_component, RNA binding, mRNA binding, structural constituent of ribosome, structural molecule activity, cell death, endoplasmic reticulum, ribosome, protein-containing complex, cytosol, cell proliferation, nucleolus, cytoplasm, intracellular, cell, molecular_function, translation, biological_process, biosynthetic process, cellular nitrogen compound metabolic process, nucleus, organelle, …	FALSE	FALSE	FALSE	FALSE	FALSE	TRUE	NA	NA	NA	NA	NA	NA	NA	NA	NA	KEGG_RIBOSOME, HALLMARK_ALLOGRAFT_REJECTION, REACTOME_FORMATION_OF_THE_TERNARY_COMPLEX_AND_SUBSEQUENTLY_THE_43S_COMPLEX, REACTOME_ACTIVATION_OF_THE_MRNA_UPON_BINDING_OF_THE_CAP_BINDING_COMPLEX_AND_EIFS_AND_SUBSEQUENT_BINDING_TO_43S, REACTOME_PEPTIDE_CHAIN_ELONGATION, REACTOME_SRP_DEPENDENT_COTRANSLATIONAL_PROTEIN_TARGETING_TO_MEMBRANE, REACTOME_3_UTR_MEDIATED_TRANSLATIONAL_REGULATION, REACTOME_IN…	FALSE	FALSE	FALSE	NA
B	RPL14	3.94113e-26	1.10273e-21	0.927686	0.994	0.889	0.105	Rpl14	RPL14	ENSMUSG00000025794	ENSG00000188846	ENSCAFG00000005138	GO:0003735, GO:0006412, GO:0005840, GO:0022625, GO:0003723, GO:0042273	structural constituent of ribosome, translation, ribosome, cytosolic large ribosomal subunit, RNA binding, ribosomal large subunit biogenesis	molecular_function, biological_process, cellular_component	ribosomal protein L14 [Source:NCBI gene;Acc:477031]	ribosomal protein L14 [Source:HGNC Symbol;Acc:HGNC:10305]	GO:0003723, GO:0016020, GO:0006412, GO:0003735, GO:0005840, GO:0005515, GO:0006364, GO:0022625, GO:0005829, GO:0045296, GO:0070062, GO:0042273, GO:0006413, GO:0000184, GO:0006614, GO:0014069	RNA binding, membrane, translation, structural constituent of ribosome, ribosome, protein binding, rRNA processing, cytosolic large ribosomal subunit, cytosol, cadherin binding, extracellular exosome, ribosomal large subunit biogenesis, translational initiation, nuclear-transcribed mRNA catabolic process, nonsense-mediated decay, SRP-dependent cotranslational protein targeting to membrane, postsy…	molecular_function, cellular_component, biological_process	GO:0003674, GO:0008150, GO:0009056, GO:0034641, GO:0034655, GO:0005856, GO:0003723, GO:0003735, GO:0005198, GO:0005615, GO:0005576, GO:0005622, GO:0005575, GO:0005623, GO:0005840, GO:0032991, GO:0043226, GO:0005829, GO:0006605, GO:0006810, GO:0042254, GO:0006412, GO:0009058, GO:0005737	molecular_function, biological_process, catabolic process, cellular nitrogen compound metabolic process, nucleobase-containing compound catabolic process, cytoskeleton, RNA binding, structural constituent of ribosome, structural molecule activity, extracellular space, extracellular region, intracellular, cellular_component, cell, ribosome, protein-containing complex, organelle, cytosol, protein t…	Rpl14	ribosomal protein L14 [Source:MGI Symbol;Acc:MGI:1914365]	GO:0003735, GO:0006412, GO:0005840, GO:0003723, GO:0014069, GO:0006364, GO:0042273, GO:0022625	structural constituent of ribosome, translation, ribosome, RNA binding, postsynaptic density, rRNA processing, ribosomal large subunit biogenesis, cytosolic large ribosomal subunit	molecular_function, biological_process, cellular_component	GO:0005575, GO:0034641, GO:0006412, GO:0009058, GO:0008150, GO:0042254, GO:0003723, GO:0003735, GO:0005198, GO:0005622, GO:0005623, GO:0005856, GO:0005829, GO:0005840, GO:0032991, GO:0043226, GO:0005737, GO:0003674	cellular_component, cellular nitrogen compound metabolic process, translation, biosynthetic process, biological_process, ribosome biogenesis, RNA binding, structural constituent of ribosome, structural molecule activity, intracellular, cell, cytoskeleton, cytosol, ribosome, protein-containing complex, organelle, cytoplasm, molecular_function	FALSE	FALSE	FALSE	FALSE	FALSE	FALSE	NA	NA	NA	NA	NA	NA	NA	NA	NA	KEGG_RIBOSOME, HALLMARK_MYC_TARGETS_V1, REACTOME_PEPTIDE_CHAIN_ELONGATION, REACTOME_INFLUENZA_VIRAL_RNA_TRANSCRIPTION_AND_REPLICATION, REACTOME_NONSENSE_MEDIATED_DECAY_ENHANCED_BY_THE_EXON_JUNCTION_COMPLEX, REACTOME_3_UTR_MEDIATED_TRANSLATIONAL_REGULATION, REACTOME_SRP_DEPENDENT_COTRANSLATIONAL_PROTEIN_TARGETING_TO_MEMBRANE, REACTOME_INFLUENZA_LIFE_CYCLE, REACTOME_TRANSLATION, REACTOME_METABOLISM…	FALSE	FALSE	FALSE	NA
B	PLAC8	5.96814e-26	1.66989e-21	2.09306	0.307	0.075	0.232	NA	NA	NA	NA	NA	NA	NA	NA	NA	NA	NA	NA	NA	NA	NA	NA	NA	NA	NA	NA	NA	NA	NA	NA	NA	NA	NA	NA	NA	NA	NA	NA	NA	NA	NA	NA	NA	NA	NA	NA	NA	NA
B	ENSCAFG00000018094	1.30061e-25	3.63911e-21	0.65478	1	0.979	0.021	NA	NA	NA	NA	NA	NA	NA	NA	NA	NA	NA	NA	NA	NA	NA	NA	NA	NA	NA	NA	NA	NA	NA	NA	NA	NA	NA	NA	NA	NA	NA	NA	NA	NA	NA	NA	NA	NA	NA	NA	NA	NA
B	DDX39A	2.42869e-25	6.79546e-21	2.09873	0.307	0.079	0.228	Ddx39	DDX39A	ENSMUSG00000005481	ENSG00000123136	ENSCAFG00000016355	GO:0005524, GO:0003676, GO:0042802, GO:0000398, GO:0006406, GO:0005634, GO:0005737, GO:0016607	ATP binding, nucleic acid binding, identical protein binding, mRNA splicing, via spliceosome, mRNA export from nucleus, nucleus, cytoplasm, nuclear speck	molecular_function, biological_process, cellular_component	DExD-box helicase 39A [Source:VGNC Symbol;Acc:VGNC:39854]	DExD-box helicase 39A [Source:HGNC Symbol;Acc:HGNC:17821]	, GO:0003676, GO:0003723, GO:0006397, GO:0008380, GO:0005634, GO:0005737, GO:0016607, GO:0016020, GO:0000166, GO:0005524, GO:0016787, GO:0005515, GO:0004386, GO:0006406, GO:0000398, GO:0042802, GO:0005654, GO:0016887, GO:0006405, GO:0031124	, nucleic acid binding, RNA binding, mRNA processing, RNA splicing, nucleus, cytoplasm, nuclear speck, membrane, nucleotide binding, ATP binding, hydrolase activity, protein binding, helicase activity, mRNA export from nucleus, mRNA splicing, via spliceosome, identical protein binding, nucleoplasm, ATPase activity, RNA export from nucleus, mRNA 3'-end processing	, molecular_function, biological_process, cellular_component	GO:0004386, GO:0003723, GO:0005575, GO:0043167, GO:0005634, GO:0043226, GO:0005622, GO:0005623, GO:0008150, GO:0034641, GO:0006397, GO:0003674, GO:0006810, GO:0006913, GO:0005737, GO:0005654, GO:0016887	helicase activity, RNA binding, cellular_component, ion binding, nucleus, organelle, intracellular, cell, biological_process, cellular nitrogen compound metabolic process, mRNA processing, molecular_function, transport, nucleocytoplasmic transport, cytoplasm, nucleoplasm, ATPase activity	Ddx39	DEAD (Asp-Glu-Ala-Asp) box polypeptide 39 [Source:MGI Symbol;Acc:MGI:1915528]	GO:0005524, GO:0016787, GO:0005634, GO:0003676, GO:0005737, GO:0000166, GO:0042802, GO:0006397, GO:0008380, GO:0016607, GO:0004386, GO:0000398, GO:0016887, GO:0006406	ATP binding, hydrolase activity, nucleus, nucleic acid binding, cytoplasm, nucleotide binding, identical protein binding, mRNA processing, RNA splicing, nuclear speck, helicase activity, mRNA splicing, via spliceosome, ATPase activity, mRNA export from nucleus	molecular_function, cellular_component, biological_process	GO:0003674, GO:0005575, GO:0005634, GO:0043226, GO:0005622, GO:0005623, GO:0008150, GO:0034641, GO:0006397, GO:0016887, GO:0043167, GO:0004386, GO:0006810, GO:0006913, GO:0005737, GO:0005654	molecular_function, cellular_component, nucleus, organelle, intracellular, cell, biological_process, cellular nitrogen compound metabolic process, mRNA processing, ATPase activity, ion binding, helicase activity, transport, nucleocytoplasmic transport, cytoplasm, nucleoplasm	FALSE	FALSE	FALSE	FALSE	FALSE	FALSE	NA	NA	NA	NA	NA	NA	NA	NA	NA	HALLMARK_MTORC1_SIGNALING, HALLMARK_G2M_CHECKPOINT, HALLMARK_E2F_TARGETS	TRUE	FALSE	FALSE	mean corpuscular hemoglobin
B	RPL28	1.96979e-24	5.51148e-20	0.789922	0.994	0.927	0.067	Rpl28	RPL28	ENSMUSG00000030432	ENSG00000108107	ENSCAFG00000002585	GO:0003735, GO:0006412, GO:0005840, GO:0022625, GO:0030425, GO:0036464, GO:0044297	structural constituent of ribosome, translation, ribosome, cytosolic large ribosomal subunit, dendrite, cytoplasmic ribonucleoprotein granule, cell body	molecular_function, biological_process, cellular_component	ribosomal protein L28 [Source:VGNC Symbol;Acc:VGNC:45717]	ribosomal protein L28 [Source:HGNC Symbol;Acc:HGNC:10330]	GO:0003723, GO:0016020, GO:0006412, GO:0003735, GO:0005840, GO:0005515, GO:0022625, GO:0005829, GO:0070062, GO:0006413, GO:0036464, GO:0000184, GO:0006614, GO:0030425, GO:0044297	RNA binding, membrane, translation, structural constituent of ribosome, ribosome, protein binding, cytosolic large ribosomal subunit, cytosol, extracellular exosome, translational initiation, cytoplasmic ribonucleoprotein granule, nuclear-transcribed mRNA catabolic process, nonsense-mediated decay, SRP-dependent cotranslational protein targeting to membrane, dendrite, cell body	molecular_function, cellular_component, biological_process	GO:0006412, GO:0009058, GO:0005840, GO:0032991, GO:0043226, GO:0005829, GO:0005737, GO:0006605, GO:0006810, GO:0005576, GO:0005615, GO:0005575, GO:0003723, GO:0003735, GO:0005198, GO:0005623, GO:0005622, GO:0008150, GO:0009056, GO:0034641, GO:0034655, GO:0003674	translation, biosynthetic process, ribosome, protein-containing complex, organelle, cytosol, cytoplasm, protein targeting, transport, extracellular region, extracellular space, cellular_component, RNA binding, structural constituent of ribosome, structural molecule activity, cell, intracellular, biological_process, catabolic process, cellular nitrogen compound metabolic process, nucleobase-contai…	Rpl28	ribosomal protein L28 [Source:MGI Symbol;Acc:MGI:101839]	GO:0003735, GO:0006412, GO:0005840, GO:0030425, GO:0044297, GO:0036464, GO:0022625	structural constituent of ribosome, translation, ribosome, dendrite, cell body, cytoplasmic ribonucleoprotein granule, cytosolic large ribosomal subunit	molecular_function, biological_process, cellular_component	GO:0003674, GO:0003735, GO:0005198, GO:0005623, GO:0005622, GO:0005737, GO:0005575, GO:0008150, GO:0009058, GO:0034641, GO:0006412, GO:0005829, GO:0005840, GO:0032991, GO:0043226	molecular_function, structural constituent of ribosome, structural molecule activity, cell, intracellular, cytoplasm, cellular_component, biological_process, biosynthetic process, cellular nitrogen compound metabolic process, translation, cytosol, ribosome, protein-containing complex, organelle	FALSE	FALSE	FALSE	FALSE	FALSE	FALSE	NA	NA	NA	NA	NA	NA	NA	NA	NA	KEGG_RIBOSOME, REACTOME_PEPTIDE_CHAIN_ELONGATION, REACTOME_SRP_DEPENDENT_COTRANSLATIONAL_PROTEIN_TARGETING_TO_MEMBRANE, REACTOME_3_UTR_MEDIATED_TRANSLATIONAL_REGULATION, REACTOME_INFLUENZA_VIRAL_RNA_TRANSCRIPTION_AND_REPLICATION, REACTOME_NONSENSE_MEDIATED_DECAY_ENHANCED_BY_THE_EXON_JUNCTION_COMPLEX, REACTOME_TRANSLATION, REACTOME_INFLUENZA_LIFE_CYCLE, REACTOME_METABOLISM_OF_MRNA, REACTOME_METABO…	FALSE	FALSE	FALSE	NA
B	ENSCAFG00000000027	2.49635e-24	6.98478e-20	0.834532	0.994	0.838	0.156	NA	NA	NA	NA	NA	NA	NA	NA	NA	NA	NA	NA	NA	NA	NA	NA	NA	NA	NA	NA	NA	NA	NA	NA	NA	NA	NA	NA	NA	NA	NA	NA	NA	NA	NA	NA	NA	NA	NA	NA	NA	NA
B	CYBA	4.12073e-24	1.15298e-19	1.4762	0.748	0.445	0.303	Cyba	CYBA	ENSMUSG00000006519	ENSG00000051523	ENSCAFG00000019881	GO:0016020, GO:0016021, GO:0046872, GO:0005886, GO:0016491, GO:0022900, GO:0055114, GO:0009055, GO:0016175, GO:0017124, GO:0020037, GO:0046982, GO:0006801, GO:0006954, GO:0017004, GO:0032755, GO:0032760, GO:0034137, GO:0042554, GO:0045087, GO:0045730, GO:0050766, GO:0051279, GO:0070257, GO:0072593, GO:1900426, GO:1903428, GO:0005737, GO:0005768, GO:0043020	membrane, integral component of membrane, metal ion binding, plasma membrane, oxidoreductase activity, electron transport chain, oxidation-reduction process, electron transfer activity, superoxide-generating NADPH oxidase activity, SH3 domain binding, heme binding, protein heterodimerization activity, superoxide metabolic process, inflammatory response, cytochrome complex assembly, positive regul…	cellular_component, molecular_function, biological_process	cytochrome b-245 alpha chain [Source:VGNC Symbol;Acc:VGNC:50284]	cytochrome b-245 alpha chain [Source:HGNC Symbol;Acc:HGNC:2577]	GO:0016020, GO:0046872, GO:0016491, GO:0055114, GO:0005886, GO:0005515, GO:0020037, GO:0022900, GO:0045087, GO:0005789, GO:0043312, GO:0035579, GO:0070821, GO:0046982, GO:0030670, GO:0050766, GO:0048010, GO:0006954, GO:1903428, GO:0009055, GO:0034599, GO:0034137, GO:0017124, GO:0032760, GO:0006801, GO:0016175, GO:0042554, GO:0045730, GO:0043020, GO:0030141, GO:0001666, GO:0001938, GO:0003106, GO:…	membrane, metal ion binding, oxidoreductase activity, oxidation-reduction process, plasma membrane, protein binding, heme binding, electron transport chain, innate immune response, endoplasmic reticulum membrane, neutrophil degranulation, specific granule membrane, tertiary granule membrane, protein heterodimerization activity, phagocytic vesicle membrane, positive regulation of phagocytosis, vas…	cellular_component, molecular_function, biological_process	GO:0008150, GO:0003674, GO:0002376, GO:0007165, GO:0008283, GO:0003013, GO:0040007, GO:0042592, GO:0005575, GO:0005622, GO:0005623, GO:0005856, GO:0043226, GO:0006950, GO:0006810, GO:0016192, GO:0005737, GO:0005886, GO:0006091, GO:0031410, GO:0005768, GO:0005783, GO:0005794, GO:0005634, GO:0055085, GO:0043167, GO:0032991, GO:0051186, GO:0016491, GO:0009058, GO:0022607, GO:0065003	biological_process, molecular_function, immune system process, signal transduction, cell proliferation, circulatory system process, growth, homeostatic process, cellular_component, intracellular, cell, cytoskeleton, organelle, response to stress, transport, vesicle-mediated transport, cytoplasm, plasma membrane, generation of precursor metabolites and energy, cytoplasmic vesicle, endosome, endopl…	Cyba	cytochrome b-245, alpha polypeptide [Source:MGI Symbol;Acc:MGI:1316658]	GO:0016020, GO:0046872, GO:0005886, GO:0005634, GO:0005794, GO:0005737, GO:0005925, GO:0046982, GO:0016491, GO:0020037, GO:0055114, GO:0016324, GO:0043025, GO:0022900, GO:0005515, GO:0045087, GO:0050766, GO:0071310, GO:0005768, GO:0006954, GO:0032755, GO:0005739, GO:0030425, GO:0032760, GO:0045730, GO:0097038, GO:0006801, GO:0017124, GO:0001725, GO:0050665, GO:0072593, GO:0042554, GO:0030307, GO:…	membrane, metal ion binding, plasma membrane, nucleus, Golgi apparatus, cytoplasm, focal adhesion, protein heterodimerization activity, oxidoreductase activity, heme binding, oxidation-reduction process, apical plasma membrane, neuronal cell body, electron transport chain, protein binding, innate immune response, positive regulation of phagocytosis, cellular response to organic substance, endosom…	cellular_component, molecular_function, biological_process	GO:0032991, GO:0055085, GO:0051186, GO:0043167, GO:0016491, GO:0009058, GO:0022607, GO:0065003, GO:0042592, GO:0016192, GO:0006810, GO:0005794, GO:0005886, GO:0031410, GO:0005783, GO:0005634, GO:0005737, GO:0005739, GO:0005768, GO:0003674, GO:0005575, GO:0005622, GO:0005623, GO:0005856, GO:0043226, GO:0008150, GO:0040007, GO:0002376, GO:0006950, GO:0007165, GO:0008283, GO:0003013, GO:0006091	protein-containing complex, transmembrane transport, cofactor metabolic process, ion binding, oxidoreductase activity, biosynthetic process, cellular component assembly, protein-containing complex assembly, homeostatic process, vesicle-mediated transport, transport, Golgi apparatus, plasma membrane, cytoplasmic vesicle, endoplasmic reticulum, nucleus, cytoplasm, mitochondrion, endosome, molecular…	TRUE	FALSE	FALSE	FALSE	TRUE	TRUE	NA	NA	NA	NA	NA	NA	NA	NA	NA	KEGG_LEISHMANIA_INFECTION, KEGG_LEUKOCYTE_TRANSENDOTHELIAL_MIGRATION, REACTOME_LATENT_INFECTION_OF_HOMO_SAPIENS_WITH_MYCOBACTERIUM_TUBERCULOSIS, REACTOME_ANTIGEN_PROCESSING_CROSS_PRESENTATION, REACTOME_CLASS_I_MHC_MEDIATED_ANTIGEN_PROCESSING_PRESENTATION, REACTOME_ADAPTIVE_IMMUNE_SYSTEM, REACTOME_IMMUNE_SYSTEM	FALSE	FALSE	FALSE	sunburn
B	JPT1	5.41906e-23	1.51625e-18	1.96194	0.362	0.112	0.25	Jpt1	NA	ENSMUSG00000020737	NA	ENSCAFG00000004722				Jupiter microtubule associated homolog 1 [Source:VGNC Symbol;Acc:VGNC:51921]	NA	NA	NA	NA	NA	NA	Jpt1	Jupiter microtubule associated homolog 1 [Source:MGI Symbol;Acc:MGI:1096361]	GO:0003674, GO:0008150, GO:0005634, GO:0005737, GO:0031965, GO:0005730	molecular_function, biological_process, nucleus, cytoplasm, nuclear membrane, nucleolus	molecular_function, biological_process, cellular_component	GO:0005575, GO:0005622, GO:0005623, GO:0005634, GO:0008150, GO:0003674, GO:0005635, GO:0005730, GO:0005737, GO:0043226	cellular_component, intracellular, cell, nucleus, biological_process, molecular_function, nuclear envelope, nucleolus, cytoplasm, organelle	FALSE	FALSE	FALSE	FALSE	FALSE	FALSE	NA	NA	NA	NA	NA	NA	NA	NA	NA	NA	NA	NA	NA	NA
B	CD48	2.2177e-22	6.20513e-18	2.20445	0.258	0.063	0.195	Cd48	CD48	ENSMUSG00000015355	ENSG00000117091	ENSCAFG00000031101	GO:0016020, GO:0016021, GO:0038023, GO:0003823, GO:0002819	membrane, integral component of membrane, signaling receptor activity, antigen binding, regulation of adaptive immune response	cellular_component, molecular_function, biological_process	CD48 molecule [Source:VGNC Symbol;Acc:VGNC:38961]	CD48 molecule [Source:HGNC Symbol;Acc:HGNC:1683]	GO:0016020, GO:0005886, GO:0005515, GO:0045121, GO:0050900, GO:0038023, GO:0031225, GO:0003823, GO:0002819, GO:0070062, GO:0031226, GO:0006952	membrane, plasma membrane, protein binding, membrane raft, leukocyte migration, signaling receptor activity, anchored component of membrane, antigen binding, regulation of adaptive immune response, extracellular exosome, intrinsic component of plasma membrane, defense response	cellular_component, molecular_function, biological_process	GO:0005615, GO:0005576, GO:0005575, GO:0005623, GO:0003674, GO:0002376, GO:0008150, GO:0005886, GO:0043226, GO:0006950, GO:0048870, GO:0040011, GO:0007165	extracellular space, extracellular region, cellular_component, cell, molecular_function, immune system process, biological_process, plasma membrane, organelle, response to stress, cell motility, locomotion, signal transduction	Cd48	CD48 antigen [Source:MGI Symbol;Acc:MGI:88339]	GO:0038023, GO:0003823, GO:0002819, GO:0016020, GO:0009897, GO:0005886, GO:0032991, GO:0005515, GO:0031225, GO:0007165, GO:0046658, GO:0045121, GO:0042110, GO:0045576	signaling receptor activity, antigen binding, regulation of adaptive immune response, membrane, external side of plasma membrane, plasma membrane, protein-containing complex, protein binding, anchored component of membrane, signal transduction, anchored component of plasma membrane, membrane raft, T cell activation, mast cell activation	molecular_function, biological_process, cellular_component	GO:0007165, GO:0003674, GO:0002376, GO:0008150, GO:0005886, GO:0005623, GO:0005575, GO:0032991	signal transduction, molecular_function, immune system process, biological_process, plasma membrane, cell, cellular_component, protein-containing complex	TRUE	FALSE	FALSE	FALSE	FALSE	FALSE	NA	NA	NA	NA	NA	NA	NA	NA	NA	KEGG_NATURAL_KILLER_CELL_MEDIATED_CYTOTOXICITY, HALLMARK_IL2_STAT5_SIGNALING, HALLMARK_INFLAMMATORY_RESPONSE, REACTOME_CELL_SURFACE_INTERACTIONS_AT_THE_VASCULAR_WALL, REACTOME_HEMOSTASIS	FALSE	FALSE	FALSE	blood protein measurement
B	RPS21	3.52236e-22	9.85557e-18	0.756306	0.994	0.956	0.038	Rps21	RPS21	ENSMUSG00000039001	ENSG00000171858	ENSCAFG00000012676	GO:0003735, GO:0006412, GO:0005840, GO:0022627, GO:0000447, GO:0000461, GO:0047485, GO:0002181, GO:0042788	structural constituent of ribosome, translation, ribosome, cytosolic small ribosomal subunit, endonucleolytic cleavage in ITS1 to separate SSU-rRNA from 5.8S rRNA and LSU-rRNA from tricistronic rRNA transcript (SSU-rRNA, 5.8S rRNA, LSU-rRNA), endonucleolytic cleavage to generate mature 3'-end of SSU-rRNA from (SSU-rRNA, protein N-terminus binding, cytoplasmic translation, polysomal ribosome	molecular_function, biological_process, cellular_component	ribosomal protein S21 [Source:VGNC Symbol;Acc:VGNC:45735]	ribosomal protein S21 [Source:HGNC Symbol;Acc:HGNC:10409]	GO:0003723, GO:0005737, GO:0006412, GO:0002181, GO:0005783, GO:0003735, GO:0005840, GO:0005829, GO:0022627, GO:0005654, GO:0047485, GO:0006413, GO:0000184, GO:0005791, GO:0006614, GO:0000447, GO:0000461, GO:0015935, GO:0042788, , GO:0005515	RNA binding, cytoplasm, translation, cytoplasmic translation, endoplasmic reticulum, structural constituent of ribosome, ribosome, cytosol, cytosolic small ribosomal subunit, nucleoplasm, protein N-terminus binding, translational initiation, nuclear-transcribed mRNA catabolic process, nonsense-mediated decay, rough endoplasmic reticulum, SRP-dependent cotranslational protein targeting to membrane…	molecular_function, cellular_component, biological_process	GO:0006412, GO:0009058, GO:0003674, GO:0042254, GO:0008150, GO:0009056, GO:0034641, GO:0034655, GO:0005575, GO:0005623, GO:0003723, GO:0003735, GO:0005198, GO:0005622, GO:0005634, GO:0006605, GO:0006810, GO:0005840, GO:0032991, GO:0005829, GO:0005783, GO:0005737, GO:0043226, GO:0005654	translation, biosynthetic process, molecular_function, ribosome biogenesis, biological_process, catabolic process, cellular nitrogen compound metabolic process, nucleobase-containing compound catabolic process, cellular_component, cell, RNA binding, structural constituent of ribosome, structural molecule activity, intracellular, nucleus, protein targeting, transport, ribosome, protein-containing …	Rps21	ribosomal protein S21 [Source:MGI Symbol;Acc:MGI:1913731]	GO:0005737, GO:0003735, GO:0006412, GO:0005840, GO:0043022, GO:0005783, GO:0005829, GO:0047485, GO:0002181, GO:0005791, GO:0042788, GO:0022627	cytoplasm, structural constituent of ribosome, translation, ribosome, ribosome binding, endoplasmic reticulum, cytosol, protein N-terminus binding, cytoplasmic translation, rough endoplasmic reticulum, polysomal ribosome, cytosolic small ribosomal subunit	cellular_component, molecular_function, biological_process	GO:0003674, GO:0005829, GO:0005840, GO:0032991, GO:0005783, GO:0043226, GO:0005575, GO:0005737, GO:0006412, GO:0008150, GO:0009058, GO:0034641, GO:0005622, GO:0005623, GO:0003735, GO:0005198	molecular_function, cytosol, ribosome, protein-containing complex, endoplasmic reticulum, organelle, cellular_component, cytoplasm, translation, biological_process, biosynthetic process, cellular nitrogen compound metabolic process, intracellular, cell, structural constituent of ribosome, structural molecule activity	FALSE	FALSE	FALSE	FALSE	FALSE	FALSE	NA	NA	NA	NA	NA	NA	NA	NA	NA	KEGG_RIBOSOME, REACTOME_FORMATION_OF_THE_TERNARY_COMPLEX_AND_SUBSEQUENTLY_THE_43S_COMPLEX, REACTOME_ACTIVATION_OF_THE_MRNA_UPON_BINDING_OF_THE_CAP_BINDING_COMPLEX_AND_EIFS_AND_SUBSEQUENT_BINDING_TO_43S, REACTOME_PEPTIDE_CHAIN_ELONGATION, REACTOME_SRP_DEPENDENT_COTRANSLATIONAL_PROTEIN_TARGETING_TO_MEMBRANE, REACTOME_3_UTR_MEDIATED_TRANSLATIONAL_REGULATION, REACTOME_INFLUENZA_VIRAL_RNA_TRANSCRIPTIO…	FALSE	FALSE	FALSE	NA
B	CAPG	4.08831e-22	1.14391e-17	1.75512	0.374	0.125	0.249	Capg	CAPG	ENSMUSG00000056737	ENSG00000042493	ENSCAFG00000007788	GO:0051015, GO:0051016, GO:0019904, GO:0044877, GO:0005634, GO:0005654, GO:0005730, GO:0005737, GO:0005814, GO:0072686, GO:0090543	actin filament binding, barbed-end actin filament capping, protein domain specific binding, protein-containing complex binding, nucleus, nucleoplasm, nucleolus, cytoplasm, centriole, mitotic spindle, Flemming body	molecular_function, biological_process, cellular_component	capping actin protein, gelsolin like [Source:VGNC Symbol;Acc:VGNC:38697]	capping actin protein, gelsolin like [Source:HGNC Symbol;Acc:HGNC:1474]	GO:0005737, GO:0005634, GO:0003779, GO:0051015, GO:0051016, GO:0051693, GO:0005515, GO:0005576, GO:0042470, GO:0005654, GO:0005730, GO:0045296, GO:0070062, GO:0005814, GO:0019904, GO:0065003, GO:0044877, GO:0072686, GO:0090543, GO:0008290	cytoplasm, nucleus, actin binding, actin filament binding, barbed-end actin filament capping, actin filament capping, protein binding, extracellular region, melanosome, nucleoplasm, nucleolus, cadherin binding, extracellular exosome, centriole, protein domain specific binding, protein-containing complex assembly, protein-containing complex binding, mitotic spindle, Flemming body, F-actin capping …	cellular_component, molecular_function, biological_process	GO:0008150, GO:0007010, GO:0032991, GO:0031410, GO:0065003, GO:0022607, GO:0005575, GO:0008092, GO:0005623, GO:0005615, GO:0005576, GO:0005622, GO:0005634, GO:0043226, GO:0005654, GO:0005730, GO:0005737, GO:0005815, GO:0005856, GO:0003674	biological_process, cytoskeleton organization, protein-containing complex, cytoplasmic vesicle, protein-containing complex assembly, cellular component assembly, cellular_component, cytoskeletal protein binding, cell, extracellular space, extracellular region, intracellular, nucleus, organelle, nucleoplasm, nucleolus, cytoplasm, microtubule organizing center, cytoskeleton, molecular_function	Capg	capping protein (actin filament), gelsolin-like [Source:MGI Symbol;Acc:MGI:1098259]	GO:0051016, GO:0051015, GO:0019904, GO:0044877, GO:0005634, GO:0005654, GO:0005730, GO:0005737, GO:0005814, GO:0072686, GO:0090543	barbed-end actin filament capping, actin filament binding, protein domain specific binding, protein-containing complex binding, nucleus, nucleoplasm, nucleolus, cytoplasm, centriole, mitotic spindle, Flemming body	biological_process, molecular_function, cellular_component	GO:0022607, GO:0003674, GO:0008092, GO:0007010, GO:0008150, GO:0065003, GO:0005575, GO:0005623, GO:0005622, GO:0005634, GO:0043226, GO:0005654, GO:0005730, GO:0005737, GO:0005815, GO:0005856	cellular component assembly, molecular_function, cytoskeletal protein binding, cytoskeleton organization, biological_process, protein-containing complex assembly, cellular_component, cell, intracellular, nucleus, organelle, nucleoplasm, nucleolus, cytoplasm, microtubule organizing center, cytoskeleton	FALSE	FALSE	FALSE	FALSE	FALSE	FALSE	NA	NA	NA	NA	NA	NA	NA	NA	NA	HALLMARK_IL2_STAT5_SIGNALING, HALLMARK_EPITHELIAL_MESENCHYMAL_TRANSITION, HALLMARK_ALLOGRAFT_REJECTION	FALSE	FALSE	FALSE	NA
B	TMSB10	1.00763e-21	2.81936e-17	1.18695	0.853	0.566	0.287	NA	TMSB10	ENSMUSG00000091955, ENSMUSG00000079523	ENSG00000034510	ENSCAFG00000007875	GO:0005737, GO:0003779, GO:0005856, GO:0003785, GO:0007015, GO:0030334, GO:0042989	cytoplasm, actin binding, cytoskeleton, actin monomer binding, actin filament organization, regulation of cell migration, sequestering of actin monomers	cellular_component, molecular_function, biological_process	thymosin beta 10 [Source:NCBI gene;Acc:613005]	thymosin beta 10 [Source:HGNC Symbol;Acc:HGNC:11879]	GO:0005737, GO:0007015, GO:0003779, GO:0005856, GO:0005515, GO:0003785, GO:0030334, GO:0042989	cytoplasm, actin filament organization, actin binding, cytoskeleton, protein binding, actin monomer binding, regulation of cell migration, sequestering of actin monomers	cellular_component, biological_process, molecular_function	GO:0003674, GO:0005623, GO:0005622, GO:0008092, GO:0005575, GO:0005737, GO:0005856, GO:0043226, GO:0022607, GO:0065003, GO:0007010, GO:0008150, GO:0040011, GO:0048870	molecular_function, cell, intracellular, cytoskeletal protein binding, cellular_component, cytoplasm, cytoskeleton, organelle, cellular component assembly, protein-containing complex assembly, cytoskeleton organization, biological_process, locomotion, cell motility	NA	NA	NA	NA	NA	NA	NA	FALSE	FALSE	FALSE	FALSE	FALSE	FALSE	NA	NA	NA	NA	NA	NA	NA	NA	NA	NA	NA	NA	NA	NA
B	ACTB	2.06853e-21	5.78776e-17	0.959377	0.92	0.586	0.334	Actb	ACTB	ENSMUSG00000029580	ENSG00000075624	ENSCAFG00000016020	GO:0000166, GO:0005524, GO:0005634, GO:0005737, GO:0005856, GO:0005925, GO:0097433, GO:0032991, GO:0015629, GO:0005886	nucleotide binding, ATP binding, nucleus, cytoplasm, cytoskeleton, focal adhesion, dense body, protein-containing complex, actin cytoskeleton, plasma membrane	molecular_function, cellular_component	actin beta [Source:NCBI gene;Acc:403580]	actin beta [Source:HGNC Symbol;Acc:HGNC:132]	GO:0005737, GO:0005634, GO:0016020, GO:0000166, GO:0005524, GO:0005886, GO:0000790, GO:0005856, GO:0005515, GO:0005615, GO:0005925, GO:0038096, GO:0042802, GO:0005200, GO:0005654, GO:0005829, GO:0070062, GO:0001895, GO:0072562, GO:0016579, GO:0032991, GO:1990904, GO:0021762, GO:0045815, GO:0070527, GO:0061024, GO:0031982, GO:0000980, GO:0048013, GO:0048156, GO:0000978, GO:0098978, GO:0036464, GO:…	cytoplasm, nucleus, membrane, nucleotide binding, ATP binding, plasma membrane, nuclear chromatin, cytoskeleton, protein binding, extracellular space, focal adhesion, Fc-gamma receptor signaling pathway involved in phagocytosis, identical protein binding, structural constituent of cytoskeleton, nucleoplasm, cytosol, extracellular exosome, retina homeostasis, blood microparticle, protein deubiquit…	cellular_component, molecular_function, biological_process	GO:0048856, GO:0008092, GO:0008134, GO:0007009, GO:0061024, GO:0007155, GO:0007010, GO:0006950, GO:0048870, GO:0034330, GO:0019899, GO:0055085, GO:0022607, GO:0040011, GO:0005886, GO:0005856, GO:0005829, GO:0005737, GO:0051276, GO:0043167, GO:0005198, GO:0005576, GO:0005615, GO:0042592, GO:0003674, GO:0000228, GO:0003677, GO:0006810, GO:0016192, GO:0002376, GO:0007165, GO:0005694, GO:0006464, GO:…	anatomical structure development, cytoskeletal protein binding, transcription factor binding, plasma membrane organization, membrane organization, cell adhesion, cytoskeleton organization, response to stress, cell motility, cell junction organization, enzyme binding, transmembrane transport, cellular component assembly, locomotion, plasma membrane, cytoskeleton, cytosol, cytoplasm, chromosome org…	Actb	actin, beta [Source:MGI Symbol;Acc:MGI:87904]	GO:0005737, GO:0005634, GO:0032991, GO:0005829, GO:0005515, GO:0000166, GO:0005524, GO:0042802, GO:0015629, GO:0005856, GO:0014069, GO:0019894, GO:0030424, GO:0019901, GO:0098978, GO:0048870, GO:0045121, GO:0001725, GO:0098974, GO:0036464, GO:1990904, GO:0007409, GO:0030957, GO:0050998, GO:0098973, GO:0022898, GO:0051621, GO:0072749, GO:1903076, GO:0005886, GO:0005925, GO:0035267, GO:0097433, GO:…	cytoplasm, nucleus, protein-containing complex, cytosol, protein binding, nucleotide binding, ATP binding, identical protein binding, actin cytoskeleton, cytoskeleton, postsynaptic density, kinesin binding, axon, protein kinase binding, glutamatergic synapse, cell motility, membrane raft, stress fiber, postsynaptic actin cytoskeleton organization, cytoplasmic ribonucleoprotein granule, ribonucleo…	cellular_component, molecular_function, biological_process	GO:0007009, GO:0061024, GO:0007010, GO:0005886, GO:0005829, GO:0005575, GO:0005622, GO:0005623, GO:0005634, GO:0005654, GO:0032991, GO:0043226, GO:0003674, GO:0006464, GO:0007049, GO:0008150, GO:0008092, GO:0008134, GO:0055085, GO:0019899, GO:0006810, GO:0005737, GO:0030154, GO:0000902, GO:0048856, GO:0005856, GO:0043167, GO:0005198, GO:0040011, GO:0048870	plasma membrane organization, membrane organization, cytoskeleton organization, plasma membrane, cytosol, cellular_component, intracellular, cell, nucleus, nucleoplasm, protein-containing complex, organelle, molecular_function, cellular protein modification process, cell cycle, biological_process, cytoskeletal protein binding, transcription factor binding, transmembrane transport, enzyme binding,…	TRUE	FALSE	FALSE	FALSE	FALSE	FALSE	NA	NA	NA	NA	NA	NA	NA	NA	NA	KEGG_VIBRIO_CHOLERAE_INFECTION, KEGG_PATHOGENIC_ESCHERICHIA_COLI_INFECTION, KEGG_VIRAL_MYOCARDITIS, KEGG_ADHERENS_JUNCTION, KEGG_ARRHYTHMOGENIC_RIGHT_VENTRICULAR_CARDIOMYOPATHY_ARVC, KEGG_HYPERTROPHIC_CARDIOMYOPATHY_HCM, KEGG_FOCAL_ADHESION, KEGG_DILATED_CARDIOMYOPATHY, KEGG_REGULATION_OF_ACTIN_CYTOSKELETON, KEGG_LEUKOCYTE_TRANSENDOTHELIAL_MIGRATION, KEGG_TIGHT_JUNCTION, HALLMARK_APICAL_JUNCTION,…	FALSE	FALSE	FALSE	electrocardiography,mathematical ability,mean corpuscular hemoglobin
B	LCP1	5.96218e-21	1.66822e-16	2.01971	0.294	0.083	0.211	Lcp1	LCP1	ENSMUSG00000021998	ENSG00000136167	ENSCAFG00000004491	GO:0005509, GO:0005737, GO:0003779, GO:0051015, GO:0051017, GO:0051639, GO:0005884, GO:0032432, GO:0005178, GO:0042802, GO:0051020, GO:0002286, GO:0010737, GO:0016477, GO:0022617, GO:0033157, GO:0071803, GO:0001725, GO:0001726, GO:0001891, GO:0002102, GO:0005829, GO:0005886, GO:0005925, GO:0015629, GO:0030175, GO:0048471	calcium ion binding, cytoplasm, actin binding, actin filament binding, actin filament bundle assembly, actin filament network formation, actin filament, actin filament bundle, integrin binding, identical protein binding, GTPase binding, T cell activation involved in immune response, protein kinase A signaling, cell migration, extracellular matrix disassembly, regulation of intracellular protein t…	molecular_function, cellular_component, biological_process	lymphocyte cytosolic protein 1 [Source:VGNC Symbol;Acc:VGNC:42614]	lymphocyte cytosolic protein 1 [Source:HGNC Symbol;Acc:HGNC:6528]	GO:0005737, GO:0016020, GO:0046872, GO:0005829, GO:0005509, GO:0003779, GO:0051015, GO:0005886, GO:0015629, GO:0005856, GO:0042995, GO:0030054, GO:0005615, GO:0051017, GO:0005925, GO:0042802, GO:0031100, GO:0001726, GO:0001891, GO:0005884, GO:0030175, GO:0070062, GO:0022617, GO:0002102, GO:0016477, GO:0001725, GO:0032587, GO:0035722, GO:0051020, GO:0048471, GO:0032432, GO:0005178, GO:0002286, GO:…	cytoplasm, membrane, metal ion binding, cytosol, calcium ion binding, actin binding, actin filament binding, plasma membrane, actin cytoskeleton, cytoskeleton, cell projection, cell junction, extracellular space, actin filament bundle assembly, focal adhesion, identical protein binding, animal organ regeneration, ruffle, phagocytic cup, actin filament, filopodium, extracellular exosome, extracell…	cellular_component, molecular_function, biological_process	GO:0005829, GO:0006810, GO:0005737, GO:0043167, GO:0005576, GO:0005615, GO:0008092, GO:0002376, GO:0032991, GO:0005575, GO:0005622, GO:0005623, GO:0005856, GO:0043226, GO:0005886, GO:0008150, GO:0003674, GO:0007010, GO:0030198, GO:0019899, GO:0022607, GO:0065003, GO:0040011, GO:0048870, GO:0007165, GO:0048856	cytosol, transport, cytoplasm, ion binding, extracellular region, extracellular space, cytoskeletal protein binding, immune system process, protein-containing complex, cellular_component, intracellular, cell, cytoskeleton, organelle, plasma membrane, biological_process, molecular_function, cytoskeleton organization, extracellular matrix organization, enzyme binding, cellular component assembly, p…	Lcp1	lymphocyte cytosolic protein 1 [Source:MGI Symbol;Acc:MGI:104808]	GO:0016020, GO:0046872, GO:0005886, GO:0005509, GO:0048471, GO:0005829, GO:0005515, GO:0005737, GO:0030054, GO:0005925, GO:0042802, GO:0005856, GO:0042995, GO:0030175, GO:0003779, GO:0051015, GO:0051017, GO:0016477, GO:0005178, GO:0015629, GO:0051020, GO:0001726, GO:0009611, GO:0022617, GO:0001725, GO:0010737, GO:0005884, GO:0071803, GO:0032587, GO:0001891, GO:0002102, GO:0002286, GO:0032432, GO:…	membrane, metal ion binding, plasma membrane, calcium ion binding, perinuclear region of cytoplasm, cytosol, protein binding, cytoplasm, cell junction, focal adhesion, identical protein binding, cytoskeleton, cell projection, filopodium, actin binding, actin filament binding, actin filament bundle assembly, cell migration, integrin binding, actin cytoskeleton, GTPase binding, ruffle, response to …	cellular_component, molecular_function, biological_process	GO:0022607, GO:0043167, GO:0008092, GO:0003674, GO:0008150, GO:0007010, GO:0006810, GO:0006950, GO:0005829, GO:0065003, GO:0005886, GO:0005575, GO:0005622, GO:0005623, GO:0005856, GO:0043226, GO:0032991, GO:0002376, GO:0007165, GO:0019899, GO:0030198, GO:0040011, GO:0048870, GO:0005737, GO:0048856	cellular component assembly, ion binding, cytoskeletal protein binding, molecular_function, biological_process, cytoskeleton organization, transport, response to stress, cytosol, protein-containing complex assembly, plasma membrane, cellular_component, intracellular, cell, cytoskeleton, organelle, protein-containing complex, immune system process, signal transduction, enzyme binding, extracellula…	TRUE	FALSE	FALSE	FALSE	FALSE	FALSE		yes		NHL			fusion		TRUE	HALLMARK_KRAS_SIGNALING_UP	TRUE	FALSE	FALSE	MAP kinase-activated protein kinase 3 measurement,non-alcoholic fatty liver disease,systemic lupus erythematosus
B	ENSCAFG00000031786	6.65368e-21	1.8617e-16	1.88759	0.362	0.127	0.235	NA	NA	NA	NA	NA	NA	NA	NA	NA	NA	NA	NA	NA	NA	NA	NA	NA	NA	NA	NA	NA	NA	NA	NA	NA	NA	NA	NA	NA	NA	NA	NA	NA	NA	NA	NA	NA	NA	NA	NA	NA	NA
B	STMN1	1.12921e-20	3.15953e-16	2.54385	0.528	0.277	0.251	Stmn1	STMN1	ENSMUSG00000028832	ENSG00000117632	ENSCAFG00000029191	GO:0005737, GO:0043005, GO:0031175, GO:0031110, GO:0015631, GO:0051493, GO:0007019, GO:0000281, GO:0007052, GO:0007409, GO:0009615, GO:0031115, GO:0035024, GO:0048012, GO:0051272, GO:0051497, GO:0061436, GO:0070495, GO:1905098, GO:0005829, GO:0016020	cytoplasm, neuron projection, neuron projection development, regulation of microtubule polymerization or depolymerization, tubulin binding, regulation of cytoskeleton organization, microtubule depolymerization, mitotic cytokinesis, mitotic spindle organization, axonogenesis, response to virus, negative regulation of microtubule polymerization, negative regulation of Rho protein signal transductio…	cellular_component, biological_process, molecular_function	stathmin 1 [Source:VGNC Symbol;Acc:VGNC:46925]	stathmin 1 [Source:HGNC Symbol;Acc:HGNC:6510]	, GO:0005737, GO:0005856, GO:0005515, GO:0007275, GO:0005874, GO:0030154, GO:0043005, GO:0007399, GO:0031110, GO:0000281, GO:0007409, GO:0007420, GO:0031115, GO:0051272, GO:0005829, GO:0016020, GO:0070062, GO:0009615, GO:0015631, GO:0007019, GO:0031175, GO:0051493, GO:0007165, GO:0035556, GO:0005622, GO:0007052, GO:0035024, GO:0051497, GO:0061436, GO:0070495, GO:1905098, GO:0048012	, cytoplasm, cytoskeleton, protein binding, multicellular organism development, microtubule, cell differentiation, neuron projection, nervous system development, regulation of microtubule polymerization or depolymerization, mitotic cytokinesis, axonogenesis, brain development, negative regulation of microtubule polymerization, positive regulation of cellular component movement, cytosol, membrane,…	, cellular_component, molecular_function, biological_process	GO:0003674, GO:0000278, GO:0007049, GO:0051301, GO:0000902, GO:0048856, GO:0030154, GO:0007010, GO:0008150, GO:0005829, GO:0005737, GO:0005856, GO:0043226, GO:0042592, GO:0022607, GO:0065003, GO:0007165, GO:0008092, GO:0005575, GO:0005623, GO:0005576, GO:0005615, GO:0005622	molecular_function, mitotic cell cycle, cell cycle, cell division, cell morphogenesis, anatomical structure development, cell differentiation, cytoskeleton organization, biological_process, cytosol, cytoplasm, cytoskeleton, organelle, homeostatic process, cellular component assembly, protein-containing complex assembly, signal transduction, cytoskeletal protein binding, cellular_component, cell, …	Stmn1	stathmin 1 [Source:MGI Symbol;Acc:MGI:96739]	GO:0005829, GO:0005737, GO:0007275, GO:0005856, GO:0016020, GO:0005515, GO:0005874, GO:0030154, GO:0007399, GO:0051497, GO:0015631, GO:0007409, GO:0035024, GO:0031115, GO:0031110, GO:0000281, GO:0061436, GO:0070495, GO:0051272, GO:0007052, GO:0007019, GO:0048012, GO:1905098, GO:0007420, GO:0009615	cytosol, cytoplasm, multicellular organism development, cytoskeleton, membrane, protein binding, microtubule, cell differentiation, nervous system development, negative regulation of stress fiber assembly, tubulin binding, axonogenesis, negative regulation of Rho protein signal transduction, negative regulation of microtubule polymerization, regulation of microtubule polymerization or depolymeriz…	cellular_component, biological_process, molecular_function	GO:0007010, GO:0008150, GO:0000902, GO:0048856, GO:0030154, GO:0000278, GO:0007049, GO:0051301, GO:0005737, GO:0003674, GO:0005622, GO:0042592, GO:0065003, GO:0007165, GO:0005623, GO:0005575, GO:0022607, GO:0008092, GO:0005856, GO:0005829, GO:0043226	cytoskeleton organization, biological_process, cell morphogenesis, anatomical structure development, cell differentiation, mitotic cell cycle, cell cycle, cell division, cytoplasm, molecular_function, intracellular, homeostatic process, protein-containing complex assembly, signal transduction, cell, cellular_component, cellular component assembly, cytoskeletal protein binding, cytoskeleton, cytos…	FALSE	FALSE	FALSE	FALSE	FALSE	FALSE	NA	NA	NA	NA	NA	NA	NA	NA	NA	KEGG_MAPK_SIGNALING_PATHWAY, HALLMARK_G2M_CHECKPOINT, HALLMARK_E2F_TARGETS, HALLMARK_GLYCOLYSIS	TRUE	FALSE	FALSE	hepatocyte growth factor measurement
B	RPS4X	1.67614e-20	4.68985e-16	0.498137	1	0.977	0.023	NA	NA	NA	NA	ENSCAFG00000017151	GO:0003735, GO:0006412, GO:0005840, GO:0003723, GO:0022627, GO:0019843	structural constituent of ribosome, translation, ribosome, RNA binding, cytosolic small ribosomal subunit, rRNA binding	molecular_function, biological_process, cellular_component	ribosomal protein S4 X-linked [Source:NCBI gene;Acc:403893]	NA	NA	NA	NA	NA	NA	NA	NA	NA	NA	NA	NA	NA	FALSE	FALSE	FALSE	FALSE	FALSE	FALSE	NA	NA	NA	NA	NA	NA	NA	NA	NA	NA	NA	NA	NA	NA
B	DLA-DMA	3.04812e-20	8.52864e-16	1.84509	0.331	0.104	0.227	H2-DMa	HLA-DMA	ENSMUSG00000037649	ENSG00000204257	ENSCAFG00000000848	GO:0016020, GO:0016021, GO:0005581, GO:0006955, GO:0002376, GO:0019882, GO:0002504, GO:0042613, GO:0023026, GO:0002503, GO:0009986, GO:0043231	membrane, integral component of membrane, collagen trimer, immune response, immune system process, antigen processing and presentation, antigen processing and presentation of peptide or polysaccharide antigen via MHC class II, MHC class II protein complex, MHC class II protein complex binding, peptide antigen assembly with MHC class II protein complex, cell surface, intracellular membrane-bounded…	cellular_component, biological_process, molecular_function	major histocompatibility complex, class II, DM alpha [Source:NCBI gene;Acc:481732]	major histocompatibility complex, class II, DM alpha [Source:HGNC Symbol;Acc:HGNC:4934]	, GO:0016020, GO:0016021, GO:0043231, GO:0006955, GO:0002376, GO:0002504, GO:0019882, GO:0042613, GO:0005765, GO:0005515, GO:0009986, GO:0005764, GO:0031902, GO:0005768, GO:0019886, GO:0023026, GO:0002503	, membrane, integral component of membrane, intracellular membrane-bounded organelle, immune response, immune system process, antigen processing and presentation of peptide or polysaccharide antigen via MHC class II, antigen processing and presentation, MHC class II protein complex, lysosomal membrane, protein binding, cell surface, lysosome, late endosome membrane, endosome, antigen processing a…	, cellular_component, biological_process, molecular_function	GO:0043226, GO:0005575, GO:0005622, GO:0005623, GO:0005886, GO:0032991, GO:0002376, GO:0008150, GO:0005764, GO:0005768, GO:0031410, GO:0003674, GO:0005773, GO:0005737, GO:0022607, GO:0065003	organelle, cellular_component, intracellular, cell, plasma membrane, protein-containing complex, immune system process, biological_process, lysosome, endosome, cytoplasmic vesicle, molecular_function, vacuole, cytoplasm, cellular component assembly, protein-containing complex assembly	H2-DMa	histocompatibility 2, class II, locus DMa [Source:MGI Symbol;Acc:MGI:95921]	GO:0016020, GO:0016021, GO:0006955, GO:0002376, GO:0019882, GO:0002504, GO:0042613, GO:0023026, GO:0002503, GO:0009986, GO:0043231	membrane, integral component of membrane, immune response, immune system process, antigen processing and presentation, antigen processing and presentation of peptide or polysaccharide antigen via MHC class II, MHC class II protein complex, MHC class II protein complex binding, peptide antigen assembly with MHC class II protein complex, cell surface, intracellular membrane-bounded organelle	cellular_component, biological_process, molecular_function	GO:0002376, GO:0008150, GO:0022607, GO:0065003, GO:0005575, GO:0005886, GO:0043226, GO:0032991, GO:0003674, GO:0005622, GO:0005623	immune system process, biological_process, cellular component assembly, protein-containing complex assembly, cellular_component, plasma membrane, organelle, protein-containing complex, molecular_function, intracellular, cell	TRUE	FALSE	FALSE	FALSE	FALSE	FALSE	NA	NA	NA	NA	NA	NA	NA	NA	NA	KEGG_LEISHMANIA_INFECTION, KEGG_ASTHMA, KEGG_AUTOIMMUNE_THYROID_DISEASE, KEGG_ALLOGRAFT_REJECTION, KEGG_VIRAL_MYOCARDITIS, KEGG_ANTIGEN_PROCESSING_AND_PRESENTATION, KEGG_TYPE_I_DIABETES_MELLITUS, KEGG_GRAFT_VERSUS_HOST_DISEASE, KEGG_INTESTINAL_IMMUNE_NETWORK_FOR_IGA_PRODUCTION, KEGG_SYSTEMIC_LUPUS_ERYTHEMATOSUS, KEGG_CELL_ADHESION_MOLECULES_CAMS, HALLMARK_ALLOGRAFT_REJECTION, HALLMARK_INTERFERON_…	FALSE	TRUE	FALSE	schizophrenia, autism spectrum disorder, bipolar disorder, response to lithium ion,psoriatic arthritis
B	EEF1D	8.01526e-20	2.24267e-15	0.960798	0.853	0.615	0.238	Eef1d	EEF1D	ENSMUSG00000055762	ENSG00000104529	ENSCAFG00000001317	GO:0006412, GO:0003746, GO:0006414, GO:0071479, GO:0001650, GO:0005634, GO:0005737, GO:0005783, GO:0005829, GO:0005853	translation, translation elongation factor activity, translational elongation, cellular response to ionizing radiation, fibrillar center, nucleus, cytoplasm, endoplasmic reticulum, cytosol, eukaryotic translation elongation factor 1 complex	biological_process, molecular_function, cellular_component	eukaryotic translation elongation factor 1 delta [Source:VGNC Symbol;Acc:VGNC:40208]	eukaryotic translation elongation factor 1 delta [Source:HGNC Symbol;Acc:HGNC:3211]	, GO:0003746, GO:0006414, GO:0006412, GO:0005853, GO:0005634, GO:0005829, GO:0001650, GO:0005737, GO:0005783, GO:0003677, GO:0005515, GO:0045296, GO:0043123, GO:0008135, GO:0071479	, translation elongation factor activity, translational elongation, translation, eukaryotic translation elongation factor 1 complex, nucleus, cytosol, fibrillar center, cytoplasm, endoplasmic reticulum, DNA binding, protein binding, cadherin binding, positive regulation of I-kappaB kinase/NF-kappaB signaling, translation factor activity, RNA binding, cellular response to ionizing radiation	, molecular_function, biological_process, cellular_component	GO:0034641, GO:0006412, GO:0008150, GO:0009058, GO:0003674, GO:0003723, GO:0008135, GO:0005623, GO:0005622, GO:0005575, GO:0032991, GO:0005737, GO:0005634, GO:0005730, GO:0043226, GO:0005829, GO:0003677, GO:0007165, GO:0005783	cellular nitrogen compound metabolic process, translation, biological_process, biosynthetic process, molecular_function, RNA binding, translation factor activity, cell, intracellular, cellular_component, protein-containing complex, cytoplasm, nucleus, nucleolus, organelle, cytosol, DNA binding, signal transduction, endoplasmic reticulum	Eef1d	eukaryotic translation elongation factor 1 delta (guanine nucleotide exchange protein) [Source:MGI Symbol;Acc:MGI:1913906]	GO:0003746, GO:0006412, GO:0006414, GO:0005853, , GO:0071479, GO:0001650, GO:0005634, GO:0005737, GO:0005783, GO:0005829	translation elongation factor activity, translation, translational elongation, eukaryotic translation elongation factor 1 complex, , cellular response to ionizing radiation, fibrillar center, nucleus, cytoplasm, endoplasmic reticulum, cytosol	molecular_function, biological_process, cellular_component	GO:0005622, GO:0005623, GO:0005737, GO:0006412, GO:0008150, GO:0009058, GO:0034641, GO:0032991, GO:0003674, GO:0003723, GO:0008135, GO:0005575, GO:0005783, GO:0005829, GO:0005634, GO:0005730, GO:0043226	intracellular, cell, cytoplasm, translation, biological_process, biosynthetic process, cellular nitrogen compound metabolic process, protein-containing complex, molecular_function, RNA binding, translation factor activity, cellular_component, endoplasmic reticulum, cytosol, nucleus, nucleolus, organelle	FALSE	FALSE	FALSE	FALSE	FALSE	FALSE	NA	NA	NA	NA	NA	NA	NA	NA	NA	REACTOME_TRANSLATION, REACTOME_METABOLISM_OF_PROTEINS	FALSE	FALSE	FALSE	quality of life during menstruation measurement, acne
B	ENSCAFG00000018784	1.05791e-19	2.96005e-15	0.711679	1	0.959	0.041	NA	NA	NA	NA	NA	NA	NA	NA	NA	NA	NA	NA	NA	NA	NA	NA	NA	NA	NA	NA	NA	NA	NA	NA	NA	NA	NA	NA	NA	NA	NA	NA	NA	NA	NA	NA	NA	NA	NA	NA	NA	NA
B	SMC4	1.08936e-18	3.04803e-14	2.38985	0.276	0.085	0.191	Smc4	SMC4	ENSMUSG00000034349	ENSG00000113810	ENSCAFG00000014295	GO:0005524, GO:0005634, GO:0051276, GO:0005694, GO:0003697, GO:0046982, GO:0007076, GO:0010032, GO:0045132, GO:0051383, GO:0000796, GO:0005829, GO:0016607	ATP binding, nucleus, chromosome organization, chromosome, single-stranded DNA binding, protein heterodimerization activity, mitotic chromosome condensation, meiotic chromosome condensation, meiotic chromosome segregation, kinetochore organization, condensin complex, cytosol, nuclear speck	molecular_function, cellular_component, biological_process	structural maintenance of chromosomes 4 [Source:VGNC Symbol;Acc:VGNC:46545]	structural maintenance of chromosomes 4 [Source:HGNC Symbol;Acc:HGNC:14013]	, GO:0005634, GO:0005737, GO:0016607, GO:0000166, GO:0005524, GO:0005829, GO:0051301, GO:0005694, GO:0005515, GO:0051276, GO:0007049, GO:0005654, GO:0030261, GO:0046982, GO:0000070, GO:0007076, GO:0000796, GO:0003697, GO:0010032, GO:0045132, GO:0051383	, nucleus, cytoplasm, nuclear speck, nucleotide binding, ATP binding, cytosol, cell division, chromosome, protein binding, chromosome organization, cell cycle, nucleoplasm, chromosome condensation, protein heterodimerization activity, mitotic sister chromatid segregation, mitotic chromosome condensation, condensin complex, single-stranded DNA binding, meiotic chromosome condensation, meiotic chro…	, cellular_component, molecular_function, biological_process	GO:0003674, GO:0000278, GO:0007049, GO:0007059, GO:0051276, GO:0140014, GO:0000003, GO:0008150, GO:0005575, GO:0005622, GO:0005623, GO:0005694, GO:0043226, GO:0032991, GO:0043167, GO:0005634, GO:0003677, GO:0051301, GO:0005737, GO:0005654, GO:0005829	molecular_function, mitotic cell cycle, cell cycle, chromosome segregation, chromosome organization, mitotic nuclear division, reproduction, biological_process, cellular_component, intracellular, cell, chromosome, organelle, protein-containing complex, ion binding, nucleus, DNA binding, cell division, cytoplasm, nucleoplasm, cytosol	Smc4	structural maintenance of chromosomes 4 [Source:MGI Symbol;Acc:MGI:1917349]	GO:0005524, GO:0005634, GO:0005829, GO:0005515, GO:0005737, GO:0000166, GO:0005694, GO:0046982, GO:0003697, GO:0051276, GO:0016607, GO:0007049, GO:0030261, GO:0051301, GO:0007076, GO:0000796, GO:0000012, GO:0010032, GO:0045132, GO:0051383	ATP binding, nucleus, cytosol, protein binding, cytoplasm, nucleotide binding, chromosome, protein heterodimerization activity, single-stranded DNA binding, chromosome organization, nuclear speck, cell cycle, chromosome condensation, cell division, mitotic chromosome condensation, condensin complex, single strand break repair, meiotic chromosome condensation, meiotic chromosome segregation, kinet…	molecular_function, cellular_component, biological_process	GO:0043167, GO:0003677, GO:0005654, GO:0005737, GO:0005575, GO:0005622, GO:0005623, GO:0005694, GO:0043226, GO:0032991, GO:0005829, GO:0051301, GO:0000003, GO:0008150, GO:0006259, GO:0006950, GO:0034641, GO:0000278, GO:0007049, GO:0007059, GO:0051276, GO:0140014, GO:0003674, GO:0005634	ion binding, DNA binding, nucleoplasm, cytoplasm, cellular_component, intracellular, cell, chromosome, organelle, protein-containing complex, cytosol, cell division, reproduction, biological_process, DNA metabolic process, response to stress, cellular nitrogen compound metabolic process, mitotic cell cycle, cell cycle, chromosome segregation, chromosome organization, mitotic nuclear division, mol…	FALSE	FALSE	FALSE	FALSE	FALSE	TRUE	NA	NA	NA	NA	NA	NA	NA	NA	NA	HALLMARK_G2M_CHECKPOINT, HALLMARK_E2F_TARGETS, HALLMARK_MITOTIC_SPINDLE	FALSE	FALSE	FALSE	NA
B	NACA	8.88504e-18	2.48603e-13	0.745157	0.945	0.865	0.08	Naca	NA	ENSMUSG00000061315	NA	ENSCAFG00000000141	GO:0005854	nascent polypeptide-associated complex	cellular_component	nascent polypeptide associated complex subunit alpha [Source:NCBI gene;Acc:474408]	NA	NA	NA	NA	NA	NA	Naca	nascent polypeptide-associated complex alpha polypeptide [Source:MGI Symbol;Acc:MGI:106095]	GO:0003677, GO:0005634, GO:0005737, GO:0015031, GO:0003713, GO:0005854, GO:0043403, GO:0017025, GO:0061384, GO:2000138, GO:0051451, GO:1901228, GO:0003231, GO:0010664, GO:0048633, GO:0048742, GO:1901227, GO:1903508	DNA binding, nucleus, cytoplasm, protein transport, transcription coactivator activity, nascent polypeptide-associated complex, skeletal muscle tissue regeneration, TBP-class protein binding, heart trabecula morphogenesis, positive regulation of cell proliferation involved in heart morphogenesis, myoblast migration, positive regulation of transcription from RNA polymerase II promoter involved in …	molecular_function, cellular_component, biological_process	GO:0005622, GO:0032991, GO:0005634, GO:0005623, GO:0034641, GO:0008150, GO:0009058, GO:0005575, GO:0003674, GO:0003677, GO:0040011, GO:0048870, GO:0030154, GO:0008283, GO:0008134, GO:0006810, GO:0008219, GO:0048856, GO:0006950, GO:0005737, GO:0043226, GO:0040007	intracellular, protein-containing complex, nucleus, cell, cellular nitrogen compound metabolic process, biological_process, biosynthetic process, cellular_component, molecular_function, DNA binding, locomotion, cell motility, cell differentiation, cell proliferation, transcription factor binding, transport, cell death, anatomical structure development, response to stress, cytoplasm, organelle, gr…	FALSE	FALSE	FALSE	FALSE	FALSE	TRUE	NA	NA	NA	NA	NA	NA	NA	NA	NA	NA	NA	NA	NA	NA
B	NACA	8.88504e-18	2.48603e-13	0.745157	0.945	0.865	0.08	Naca	NA	ENSMUSG00000061315	NA	ENSCAFG00000000141	GO:0005854	nascent polypeptide-associated complex	cellular_component	nascent polypeptide associated complex subunit alpha [Source:NCBI gene;Acc:474408]	NA	NA	NA	NA	NA	NA	Naca	nascent polypeptide-associated complex alpha polypeptide [Source:MGI Symbol;Acc:MGI:106095]	GO:0003677, GO:0005634, GO:0005737, GO:0015031, GO:0003713, GO:0005854, GO:0043403, GO:0017025, GO:0061384, GO:2000138, GO:0051451, GO:1901228, GO:0003231, GO:0010664, GO:0048633, GO:0048742, GO:1901227, GO:1903508	DNA binding, nucleus, cytoplasm, protein transport, transcription coactivator activity, nascent polypeptide-associated complex, skeletal muscle tissue regeneration, TBP-class protein binding, heart trabecula morphogenesis, positive regulation of cell proliferation involved in heart morphogenesis, myoblast migration, positive regulation of transcription from RNA polymerase II promoter involved in …	molecular_function, cellular_component, biological_process	GO:0005622, GO:0032991, GO:0005634, GO:0005623, GO:0034641, GO:0008150, GO:0009058, GO:0005575, GO:0003674, GO:0003677, GO:0040011, GO:0048870, GO:0030154, GO:0008283, GO:0008134, GO:0006810, GO:0008219, GO:0048856, GO:0006950, GO:0005737, GO:0043226, GO:0040007	intracellular, protein-containing complex, nucleus, cell, cellular nitrogen compound metabolic process, biological_process, biosynthetic process, cellular_component, molecular_function, DNA binding, locomotion, cell motility, cell differentiation, cell proliferation, transcription factor binding, transport, cell death, anatomical structure development, response to stress, cytoplasm, organelle, gr…	FALSE	FALSE	FALSE	FALSE	FALSE	TRUE	NA	NA	NA	NA	NA	NA	NA	NA	NA	NA	NA	NA	NA	NA
B	ENSCAFG00000016008	1.00422e-17	2.80981e-13	0.497137	1	0.963	0.037	NA	NA	NA	NA	NA	NA	NA	NA	NA	NA	NA	NA	NA	NA	NA	NA	NA	NA	NA	NA	NA	NA	NA	NA	NA	NA	NA	NA	NA	NA	NA	NA	NA	NA	NA	NA	NA	NA	NA	NA	NA	NA
B	RPL4	3.67057e-17	1.02703e-12	0.732089	0.902	0.784	0.118	Rpl4	RPL4	ENSMUSG00000032399	ENSG00000174444	ENSCAFG00000017309	GO:0003735, GO:0006412, GO:0005840, GO:0022625	structural constituent of ribosome, translation, ribosome, cytosolic large ribosomal subunit	molecular_function, biological_process, cellular_component	ribosomal protein L4 [Source:NCBI gene;Acc:609491]	ribosomal protein L4 [Source:HGNC Symbol;Acc:HGNC:10353]	GO:0003723, GO:0005634, GO:0005737, GO:0016020, GO:0006412, GO:0003735, GO:0005840, GO:0005515, GO:0005730, GO:0005925, GO:0022625, GO:0005829, GO:0070062, GO:0006413, GO:1990904, GO:0000184, GO:0005791, GO:0006614	RNA binding, nucleus, cytoplasm, membrane, translation, structural constituent of ribosome, ribosome, protein binding, nucleolus, focal adhesion, cytosolic large ribosomal subunit, cytosol, extracellular exosome, translational initiation, ribonucleoprotein complex, nuclear-transcribed mRNA catabolic process, nonsense-mediated decay, rough endoplasmic reticulum, SRP-dependent cotranslational prote…	molecular_function, cellular_component, biological_process	GO:0005737, GO:0006412, GO:0009058, GO:0006605, GO:0006810, GO:0005840, GO:0032991, GO:0005783, GO:0005829, GO:0043226, GO:0005730, GO:0005576, GO:0005615, GO:0005623, GO:0003735, GO:0005198, GO:0003723, GO:0005575, GO:0005634, GO:0005622, GO:0008150, GO:0009056, GO:0034641, GO:0034655, GO:0003674	cytoplasm, translation, biosynthetic process, protein targeting, transport, ribosome, protein-containing complex, endoplasmic reticulum, cytosol, organelle, nucleolus, extracellular region, extracellular space, cell, structural constituent of ribosome, structural molecule activity, RNA binding, cellular_component, nucleus, intracellular, biological_process, catabolic process, cellular nitrogen co…	Rpl4	ribosomal protein L4 [Source:MGI Symbol;Acc:MGI:1915141]	GO:0005634, GO:0005515, GO:0003735, GO:0006412, GO:0005840, GO:0014069, GO:0031672, GO:1990904, GO:0045773, GO:0050772, GO:0005791, GO:0022625, GO:0015934, GO:0008097	nucleus, protein binding, structural constituent of ribosome, translation, ribosome, postsynaptic density, A band, ribonucleoprotein complex, positive regulation of axon extension, positive regulation of axonogenesis, rough endoplasmic reticulum, cytosolic large ribosomal subunit, large ribosomal subunit, 5S rRNA binding	cellular_component, molecular_function, biological_process	GO:0019843, GO:0006412, GO:0009058, GO:0034641, GO:0005829, GO:0005840, GO:0032991, GO:0005783, GO:0043226, GO:0005634, GO:0003723, GO:0003735, GO:0005198, GO:0030154, GO:0000902, GO:0008150, GO:0048856, GO:0003674, GO:0005737, GO:0005575, GO:0005623, GO:0005622, GO:0040007, GO:0005856	rRNA binding, translation, biosynthetic process, cellular nitrogen compound metabolic process, cytosol, ribosome, protein-containing complex, endoplasmic reticulum, organelle, nucleus, RNA binding, structural constituent of ribosome, structural molecule activity, cell differentiation, cell morphogenesis, biological_process, anatomical structure development, molecular_function, cytoplasm, cellular…	FALSE	FALSE	FALSE	FALSE	FALSE	FALSE	NA	NA	NA	NA	NA	NA	NA	NA	NA	KEGG_RIBOSOME, REACTOME_PEPTIDE_CHAIN_ELONGATION, REACTOME_SRP_DEPENDENT_COTRANSLATIONAL_PROTEIN_TARGETING_TO_MEMBRANE, REACTOME_3_UTR_MEDIATED_TRANSLATIONAL_REGULATION, REACTOME_INFLUENZA_VIRAL_RNA_TRANSCRIPTION_AND_REPLICATION, REACTOME_NONSENSE_MEDIATED_DECAY_ENHANCED_BY_THE_EXON_JUNCTION_COMPLEX, REACTOME_TRANSLATION, REACTOME_INFLUENZA_LIFE_CYCLE, REACTOME_METABOLISM_OF_MRNA, REACTOME_METABO…	FALSE	FALSE	FALSE	NA
B	BUB3	6.99271e-17	1.95656e-12	1.89485	0.454	0.219	0.235	Bub3	BUB3	ENSMUSG00000066979	ENSG00000154473	ENSCAFG00000012700	GO:0043130, GO:0000776, GO:0007094, GO:0000070, GO:0007059, GO:0008608, GO:0034501, GO:0051983, GO:0005654, GO:0033597, GO:1990298	ubiquitin binding, kinetochore, mitotic spindle assembly checkpoint, mitotic sister chromatid segregation, chromosome segregation, attachment of spindle microtubules to kinetochore, protein localization to kinetochore, regulation of chromosome segregation, nucleoplasm, mitotic checkpoint complex, bub1-bub3 complex	molecular_function, cellular_component, biological_process	BUB3, mitotic checkpoint protein [Source:VGNC Symbol;Acc:VGNC:38567]	BUB3, mitotic checkpoint protein [Source:HGNC Symbol;Acc:HGNC:1151]	GO:0005634, GO:0005654, GO:0051301, GO:0005694, GO:0005515, GO:0007049, GO:0051321, GO:0007059, GO:0000775, GO:0000776, GO:0000777, GO:0005829, GO:0043130, GO:0007094, GO:0031145, GO:1901990, GO:0008608, GO:0034501, GO:0000070, GO:0051983, GO:0033597, GO:1990298	nucleus, nucleoplasm, cell division, chromosome, protein binding, cell cycle, meiotic cell cycle, chromosome segregation, centromeric region, kinetochore, condensed chromosome kinetochore, cytosol, ubiquitin binding, mitotic spindle assembly checkpoint, anaphase-promoting complex-dependent catabolic process, regulation of mitotic cell cycle phase transition, attachment of spindle microtubules to …	cellular_component, biological_process, molecular_function	GO:0051301, GO:0032182, GO:0003674, GO:0000278, GO:0007049, GO:0007059, GO:0051276, GO:0140014, GO:0000003, GO:0008150, GO:0005575, GO:0005622, GO:0005623, GO:0005694, GO:0043226, GO:0032991, GO:0005634, GO:0009056, GO:0005829, GO:0005654, GO:0005737	cell division, ubiquitin-like protein binding, molecular_function, mitotic cell cycle, cell cycle, chromosome segregation, chromosome organization, mitotic nuclear division, reproduction, biological_process, cellular_component, intracellular, cell, chromosome, organelle, protein-containing complex, nucleus, catabolic process, cytosol, nucleoplasm, cytoplasm	Bub3	BUB3 mitotic checkpoint protein [Source:MGI Symbol;Acc:MGI:1343463]	GO:0005634, GO:0005654, GO:0005694, GO:0000775, GO:0007049, GO:0051301, GO:0051321, GO:0007059, GO:0051983, GO:0000776, GO:0000777, GO:0000070, GO:0034501, GO:0008608	nucleus, nucleoplasm, chromosome, centromeric region, cell cycle, cell division, meiotic cell cycle, chromosome segregation, regulation of chromosome segregation, kinetochore, condensed chromosome kinetochore, mitotic sister chromatid segregation, protein localization to kinetochore, attachment of spindle microtubules to kinetochore	cellular_component, biological_process	GO:0005575, GO:0005622, GO:0005623, GO:0005694, GO:0043226, GO:0032991, GO:0000003, GO:0008150, GO:0000278, GO:0007049, GO:0007059, GO:0051276, GO:0140014, GO:0005654, GO:0051301, GO:0005634	cellular_component, intracellular, cell, chromosome, organelle, protein-containing complex, reproduction, biological_process, mitotic cell cycle, cell cycle, chromosome segregation, chromosome organization, mitotic nuclear division, nucleoplasm, cell division, nucleus	FALSE	FALSE	FALSE	FALSE	FALSE	TRUE	NA	NA	NA	NA	NA	NA	NA	NA	NA	KEGG_CELL_CYCLE, HALLMARK_MYC_TARGETS_V1, HALLMARK_G2M_CHECKPOINT, REACTOME_INHIBITION_OF_THE_PROTEOLYTIC_ACTIVITY_OF_APC_C_REQUIRED_FOR_THE_ONSET_OF_ANAPHASE_BY_MITOTIC_SPINDLE_CHECKPOINT_COMPONENTS, REACTOME_APC_CDC20_MEDIATED_DEGRADATION_OF_NEK2A, REACTOME_APC_C_CDC20_MEDIATED_DEGRADATION_OF_MITOTIC_PROTEINS, REACTOME_REGULATION_OF_MITOTIC_CELL_CYCLE, REACTOME_MITOTIC_PROMETAPHASE, REACTOME_CE…	FALSE	FALSE	FALSE	NA
B	FAU	7.65391e-17	2.14156e-12	0.639509	1	0.973	0.027	Fau	FAU	ENSMUSG00000038274	ENSG00000149806	ENSCAFG00000013934	GO:0003735, GO:0006412, GO:0005840, GO:0022627, GO:0002227, GO:0019731, GO:0050830, GO:0061844, GO:0005615	structural constituent of ribosome, translation, ribosome, cytosolic small ribosomal subunit, innate immune response in mucosa, antibacterial humoral response, defense response to Gram-positive bacterium, antimicrobial humoral immune response mediated by antimicrobial peptide, extracellular space	molecular_function, biological_process, cellular_component	FAU, ubiquitin like and ribosomal protein S30 fusion [Source:VGNC Symbol;Acc:VGNC:51871]	FAU, ubiquitin like and ribosomal protein S30 fusion [Source:HGNC Symbol;Acc:HGNC:3597]	GO:0003723, GO:0006412, GO:0003735, GO:0005840, GO:0022627, GO:0005615, GO:0005654, GO:0005829, GO:0008150, GO:0005575, GO:0002227, GO:0019731, GO:0050830, GO:0061844, GO:0006413, GO:0000184, GO:0006614, GO:0015935	RNA binding, translation, structural constituent of ribosome, ribosome, cytosolic small ribosomal subunit, extracellular space, nucleoplasm, cytosol, biological_process, cellular_component, innate immune response in mucosa, antibacterial humoral response, defense response to Gram-positive bacterium, antimicrobial humoral immune response mediated by antimicrobial peptide, translational initiation,…	molecular_function, biological_process, cellular_component	GO:0005654, GO:0043226, GO:0006412, GO:0009058, GO:0005840, GO:0032991, GO:0005829, GO:0006605, GO:0006810, GO:0005737, GO:0003674, GO:0002376, GO:0006950, GO:0008150, GO:0009056, GO:0034641, GO:0034655, GO:0003735, GO:0005198, GO:0003723, GO:0005575, GO:0005615, GO:0005576, GO:0005622, GO:0005623, GO:0005634	nucleoplasm, organelle, translation, biosynthetic process, ribosome, protein-containing complex, cytosol, protein targeting, transport, cytoplasm, molecular_function, immune system process, response to stress, biological_process, catabolic process, cellular nitrogen compound metabolic process, nucleobase-containing compound catabolic process, structural constituent of ribosome, structural molecul…	Fau	Finkel-Biskis-Reilly murine sarcoma virus (FBR-MuSV) ubiquitously expressed (fox derived) [Source:MGI Symbol;Acc:MGI:102547]	GO:0003735, GO:0006412, GO:0005840, GO:0002227, GO:0019731, GO:0050830, GO:0061844, GO:0005615, GO:0022627	structural constituent of ribosome, translation, ribosome, innate immune response in mucosa, antibacterial humoral response, defense response to Gram-positive bacterium, antimicrobial humoral immune response mediated by antimicrobial peptide, extracellular space, cytosolic small ribosomal subunit	molecular_function, biological_process, cellular_component	GO:0006412, GO:0008150, GO:0009058, GO:0034641, GO:0005623, GO:0005622, GO:0005575, GO:0005737, GO:0003735, GO:0005198, GO:0005840, GO:0032991, GO:0043226, GO:0003674, GO:0005576, GO:0005615, GO:0002376, GO:0006950, GO:0005829	translation, biological_process, biosynthetic process, cellular nitrogen compound metabolic process, cell, intracellular, cellular_component, cytoplasm, structural constituent of ribosome, structural molecule activity, ribosome, protein-containing complex, organelle, molecular_function, extracellular region, extracellular space, immune system process, response to stress, cytosol	TRUE	FALSE	FALSE	FALSE	FALSE	FALSE	NA	NA	NA	NA	NA	NA	NA	NA	NA	KEGG_RIBOSOME, REACTOME_INFLUENZA_VIRAL_RNA_TRANSCRIPTION_AND_REPLICATION, REACTOME_FORMATION_OF_THE_TERNARY_COMPLEX_AND_SUBSEQUENTLY_THE_43S_COMPLEX, REACTOME_SRP_DEPENDENT_COTRANSLATIONAL_PROTEIN_TARGETING_TO_MEMBRANE, REACTOME_PEPTIDE_CHAIN_ELONGATION, REACTOME_NONSENSE_MEDIATED_DECAY_ENHANCED_BY_THE_EXON_JUNCTION_COMPLEX, REACTOME_INFLUENZA_LIFE_CYCLE, REACTOME_ACTIVATION_OF_THE_MRNA_UPON_BIN…	FALSE	FALSE	FALSE	NA
B	TK1	9.12762e-17	2.55391e-12	2.35286	0.276	0.092	0.184	Tk1	TK1	ENSMUSG00000025574	ENSG00000167900	ENSCAFG00000005294	GO:0000166, GO:0005524, GO:0016301, GO:0016740, GO:0016310, GO:0004797, GO:0008270, GO:0042802, GO:0006259, GO:0009157, GO:0046104, GO:0051289, GO:0071897	nucleotide binding, ATP binding, kinase activity, transferase activity, phosphorylation, thymidine kinase activity, zinc ion binding, identical protein binding, DNA metabolic process, deoxyribonucleoside monophosphate biosynthetic process, thymidine metabolic process, protein homotetramerization, DNA biosynthetic process	molecular_function, biological_process	thymidine kinase 1 [Source:VGNC Symbol;Acc:VGNC:47389]	thymidine kinase 1 [Source:HGNC Symbol;Acc:HGNC:11830]	GO:0005737, GO:0046872, GO:0000166, GO:0005524, GO:0016740, GO:0016301, GO:0016310, GO:0008270, GO:0005515, GO:0009165, GO:0042802, GO:0005829, GO:0009157, GO:0004797, GO:0071897, GO:0019206, GO:0006139, GO:0043097, GO:0051289, GO:0006259, GO:0046104	cytoplasm, metal ion binding, nucleotide binding, ATP binding, transferase activity, kinase activity, phosphorylation, zinc ion binding, protein binding, nucleotide biosynthetic process, identical protein binding, cytosol, deoxyribonucleoside monophosphate biosynthetic process, thymidine kinase activity, DNA biosynthetic process, nucleoside kinase activity, nucleobase-containing compound metaboli…	cellular_component, molecular_function, biological_process	GO:0065003, GO:0022607, GO:0009058, GO:0005829, GO:0005737, GO:0008150, GO:0034641, GO:0044281, GO:0006259, GO:0005575, GO:0016301, GO:0043167, GO:0005622, GO:0005623, GO:0003674	protein-containing complex assembly, cellular component assembly, biosynthetic process, cytosol, cytoplasm, biological_process, cellular nitrogen compound metabolic process, small molecule metabolic process, DNA metabolic process, cellular_component, kinase activity, ion binding, intracellular, cell, molecular_function	Tk1	thymidine kinase 1 [Source:MGI Symbol;Acc:MGI:98763]	GO:0005524, GO:0016740, GO:0046872, GO:0005737, GO:0000166, GO:0042802, GO:0016301, GO:0016310, GO:0008270, GO:0009157, GO:0009165, GO:0051289, GO:0005829, GO:0019206, GO:0046104, GO:0004797, GO:0071897	ATP binding, transferase activity, metal ion binding, cytoplasm, nucleotide binding, identical protein binding, kinase activity, phosphorylation, zinc ion binding, deoxyribonucleoside monophosphate biosynthetic process, nucleotide biosynthetic process, protein homotetramerization, cytosol, nucleoside kinase activity, thymidine metabolic process, thymidine kinase activity, DNA biosynthetic process	molecular_function, cellular_component, biological_process	GO:0016301, GO:0005623, GO:0005575, GO:0043167, GO:0022607, GO:0009058, GO:0005737, GO:0005829, GO:0003674, GO:0005622, GO:0065003, GO:0034641, GO:0044281, GO:0008150, GO:0006259	kinase activity, cell, cellular_component, ion binding, cellular component assembly, biosynthetic process, cytoplasm, cytosol, molecular_function, intracellular, protein-containing complex assembly, cellular nitrogen compound metabolic process, small molecule metabolic process, biological_process, DNA metabolic process	FALSE	FALSE	FALSE	FALSE	TRUE	FALSE	NA	NA	NA	NA	NA	NA	NA	NA	NA	KEGG_DRUG_METABOLISM_OTHER_ENZYMES, KEGG_PYRIMIDINE_METABOLISM, HALLMARK_E2F_TARGETS, REACTOME_PYRIMIDINE_METABOLISM, REACTOME_METABOLISM_OF_NUCLEOTIDES	FALSE	FALSE	FALSE	mean corpuscular hemoglobin,red blood cell distribution width,mean corpuscular volume
B	RPL3	1.19829e-16	3.35282e-12	0.492286	0.988	0.918	0.07	Rpl3	RPL3	ENSMUSG00000060036	ENSG00000100316	ENSCAFG00000001346	GO:0003735, GO:0006412, GO:0005840, GO:0022625, GO:0000027	structural constituent of ribosome, translation, ribosome, cytosolic large ribosomal subunit, ribosomal large subunit assembly	molecular_function, biological_process, cellular_component	ribosomal protein L3 [Source:NCBI gene;Acc:474504]	ribosomal protein L3 [Source:HGNC Symbol;Acc:HGNC:10332]	GO:0005730, GO:0005829, GO:0003735, GO:0006412, GO:0005840, , GO:0003723, GO:0005634, GO:0005737, GO:0005925, GO:0022625, GO:0000027, GO:0005515, GO:0070062, GO:0032991, GO:0006413, GO:0000184, GO:0006614, GO:0008097, GO:0071353	nucleolus, cytosol, structural constituent of ribosome, translation, ribosome, , RNA binding, nucleus, cytoplasm, focal adhesion, cytosolic large ribosomal subunit, ribosomal large subunit assembly, protein binding, extracellular exosome, protein-containing complex, translational initiation, nuclear-transcribed mRNA catabolic process, nonsense-mediated decay, SRP-dependent cotranslational protein…	cellular_component, molecular_function, biological_process	GO:0003674, GO:0043226, GO:0005730, GO:0008150, GO:0009058, GO:0034641, GO:0006412, GO:0005737, GO:0005829, GO:0005840, GO:0032991, GO:0005623, GO:0005622, GO:0005634, GO:0003735, GO:0005198, GO:0005575, GO:0003723, GO:0005576, GO:0005615, GO:0006605, GO:0006810, GO:0019843, GO:0022607, GO:0022618, GO:0042254, GO:0065003, GO:0009056, GO:0034655	molecular_function, organelle, nucleolus, biological_process, biosynthetic process, cellular nitrogen compound metabolic process, translation, cytoplasm, cytosol, ribosome, protein-containing complex, cell, intracellular, nucleus, structural constituent of ribosome, structural molecule activity, cellular_component, RNA binding, extracellular region, extracellular space, protein targeting, transpo…	Rpl3	ribosomal protein L3 [Source:MGI Symbol;Acc:MGI:1351605]	GO:0005634, GO:0032991, GO:0005829, GO:0005737, GO:0003735, GO:0006412, GO:0005840, GO:0045202, GO:0005730, GO:0071353, GO:0022625, GO:0008097	nucleus, protein-containing complex, cytosol, cytoplasm, structural constituent of ribosome, translation, ribosome, synapse, nucleolus, cellular response to interleukin-4, cytosolic large ribosomal subunit, 5S rRNA binding	cellular_component, molecular_function, biological_process	GO:0003723, GO:0003735, GO:0005198, GO:0019843, GO:0005623, GO:0005634, GO:0005730, GO:0043226, GO:0005737, GO:0005840, GO:0032991, GO:0005829, GO:0006412, GO:0008150, GO:0009058, GO:0034641, GO:0005575, GO:0003674, GO:0005622	RNA binding, structural constituent of ribosome, structural molecule activity, rRNA binding, cell, nucleus, nucleolus, organelle, cytoplasm, ribosome, protein-containing complex, cytosol, translation, biological_process, biosynthetic process, cellular nitrogen compound metabolic process, cellular_component, molecular_function, intracellular	FALSE	FALSE	FALSE	FALSE	FALSE	FALSE	NA	NA	NA	NA	NA	NA	NA	NA	NA	KEGG_RIBOSOME, REACTOME_PEPTIDE_CHAIN_ELONGATION, REACTOME_SRP_DEPENDENT_COTRANSLATIONAL_PROTEIN_TARGETING_TO_MEMBRANE, REACTOME_3_UTR_MEDIATED_TRANSLATIONAL_REGULATION, REACTOME_INFLUENZA_VIRAL_RNA_TRANSCRIPTION_AND_REPLICATION, REACTOME_NONSENSE_MEDIATED_DECAY_ENHANCED_BY_THE_EXON_JUNCTION_COMPLEX, REACTOME_TRANSLATION, REACTOME_INFLUENZA_LIFE_CYCLE, REACTOME_METABOLISM_OF_MRNA, REACTOME_METABO…	FALSE	FALSE	FALSE	NA
B	RPS10	1.4215e-16	3.97736e-12	0.654126	0.975	0.863	0.112	Rps10	NA	ENSMUSG00000052146	NA	ENSCAFG00000001214	GO:0003735, GO:0022627, GO:0000028	structural constituent of ribosome, cytosolic small ribosomal subunit, ribosomal small subunit assembly	molecular_function, cellular_component, biological_process	ribosomal protein S10 [Source:NCBI gene;Acc:474877]	NA	NA	NA	NA	NA	NA	Rps10	ribosomal protein S10 [Source:MGI Symbol;Acc:MGI:1914347]	GO:0005634, GO:0005829, GO:0005737, GO:0005840, GO:0005730, GO:0000049, GO:0003735, GO:0022627	nucleus, cytosol, cytoplasm, ribosome, nucleolus, tRNA binding, structural constituent of ribosome, cytosolic small ribosomal subunit	cellular_component, molecular_function	GO:0005622, GO:0005575, GO:0003735, GO:0005198, GO:0043226, GO:0005737, GO:0005730, GO:0003674, GO:0003723, GO:0005623, GO:0005634, GO:0005829, GO:0005840, GO:0032991	intracellular, cellular_component, structural constituent of ribosome, structural molecule activity, organelle, cytoplasm, nucleolus, molecular_function, RNA binding, cell, nucleus, cytosol, ribosome, protein-containing complex	FALSE	FALSE	FALSE	FALSE	FALSE	FALSE	NA	NA	NA	NA	NA	NA	NA	NA	NA	NA	NA	NA	NA	NA
B	RPL12	1.46532e-16	4.09996e-12	0.665907	0.982	0.934	0.048	NA	NA	NA	NA	ENSCAFG00000020136	GO:0003735, GO:0006412, GO:0005840, GO:0022625, GO:0000027, GO:0019843, GO:0015934, GO:0070180	structural constituent of ribosome, translation, ribosome, cytosolic large ribosomal subunit, ribosomal large subunit assembly, rRNA binding, large ribosomal subunit, large ribosomal subunit rRNA binding	molecular_function, biological_process, cellular_component	ribosomal protein L12 [Source:NCBI gene;Acc:480716]	NA	NA	NA	NA	NA	NA	NA	NA	NA	NA	NA	NA	NA	FALSE	FALSE	FALSE	FALSE	FALSE	FALSE	NA	NA	NA	NA	NA	NA	NA	NA	NA	NA	NA	NA	NA	NA
B	ETS1	1.56114e-16	4.36806e-12	0.988808	0.589	0.288	0.301	Ets1	ETS1	ENSMUSG00000032035	ENSG00000134954	ENSCAFG00000010304	GO:0005634, GO:0000981, GO:0003677, GO:0003700, GO:0043565, GO:0006355, GO:0030154, GO:0006357, GO:0000978, GO:0042802, GO:1990837, GO:0010595, GO:0010628, GO:0030578, GO:0043536, GO:0045648, GO:0045765, GO:0045766, GO:0045893, GO:0045944, GO:0048870, GO:0050728, GO:0050729, GO:0051272, GO:0061614, GO:1904996, GO:0005654, GO:0005667	nucleus, DNA-binding transcription factor activity, RNA polymerase II-specific, DNA binding, sequence-specific DNA binding, regulation of transcription, DNA-templated, cell differentiation, regulation of transcription by RNA polymerase II, RNA polymerase II proximal promoter sequence-specific DNA binding, identical protein binding, sequence-specific double-stranded DNA binding, positive regulatio…	cellular_component, molecular_function, biological_process	ETS proto-oncogene 1, transcription factor [Source:VGNC Symbol;Acc:VGNC:40494]	ETS proto-oncogene 1, transcription factor [Source:HGNC Symbol;Acc:HGNC:3488]	GO:0043536, GO:0010628, GO:0045766, GO:0050729, GO:0045944, GO:0005634, GO:1904996, GO:0045893, GO:0005737, GO:0005654, GO:0006355, GO:0003677, GO:0003700, GO:0043565, GO:0005515, GO:0002376, GO:0042802, GO:0000981, GO:0030154, GO:0006357, GO:0000978, GO:0001228, GO:0006955, GO:0008134, GO:0008285, GO:0010595, GO:0061614, GO:0045765, GO:0045648, GO:0048870, GO:0035035, GO:1990837, GO:0001666, GO:…	positive regulation of blood vessel endothelial cell migration, positive regulation of gene expression, positive regulation of angiogenesis, positive regulation of inflammatory response, positive regulation of transcription by RNA polymerase II, nucleus, positive regulation of leukocyte adhesion to vascular endothelial cell, positive regulation of transcription, DNA-templated, cytoplasm, nucleopl…	biological_process, cellular_component, molecular_function	GO:0032991, GO:0005654, GO:0034641, GO:0005737, GO:0009058, GO:0005575, GO:0005634, GO:0043226, GO:0005622, GO:0005623, GO:0002376, GO:0042592, GO:0000003, GO:0008150, GO:0006950, GO:0040011, GO:0048870, GO:0048646, GO:0048856, GO:0003677, GO:0003700, GO:0003674, GO:0030154, GO:0019899, GO:0008134, GO:0030198, GO:0008283, GO:0007155	protein-containing complex, nucleoplasm, cellular nitrogen compound metabolic process, cytoplasm, biosynthetic process, cellular_component, nucleus, organelle, intracellular, cell, immune system process, homeostatic process, reproduction, biological_process, response to stress, locomotion, cell motility, anatomical structure formation involved in morphogenesis, anatomical structure development, D…	Ets1	E26 avian leukemia oncogene 1, 5' domain [Source:MGI Symbol;Acc:MGI:95455]	, GO:0005634, GO:0003700, GO:0006355, GO:0003677, GO:0043565, GO:0005654, GO:0005737, GO:0042802, GO:0045944, GO:0005515, GO:0010628, GO:0045893, GO:0000978, GO:0002376, GO:0042981, GO:0006357, GO:0006366, GO:0000981, GO:0048870, GO:0005667, GO:0008284, GO:0030335, GO:0050729, GO:0045766, GO:0010595, GO:0043536, GO:0046677, GO:0045786, GO:0045648, GO:0045765, GO:0035035, GO:0051272, GO:1904996, G…	, nucleus, DNA-binding transcription factor activity, regulation of transcription, DNA-templated, DNA binding, sequence-specific DNA binding, nucleoplasm, cytoplasm, identical protein binding, positive regulation of transcription by RNA polymerase II, protein binding, positive regulation of gene expression, positive regulation of transcription, RNA polymerase II proximal promoter sequence-specifi…	, cellular_component, molecular_function, biological_process	GO:0005623, GO:0005622, GO:0034641, GO:0009058, GO:0030154, GO:0042592, GO:0005575, GO:0043226, GO:0005634, GO:0030198, GO:0019899, GO:0008283, GO:0008219, GO:0000003, GO:0008150, GO:0006950, GO:0003674, GO:0005654, GO:0005737, GO:0032991, GO:0040011, GO:0048646, GO:0048856, GO:0003677, GO:0003700, GO:0048870, GO:0002376, GO:0007155, GO:0007049	cell, intracellular, cellular nitrogen compound metabolic process, biosynthetic process, cell differentiation, homeostatic process, cellular_component, organelle, nucleus, extracellular matrix organization, enzyme binding, cell proliferation, cell death, reproduction, biological_process, response to stress, molecular_function, nucleoplasm, cytoplasm, protein-containing complex, locomotion, anatom…	TRUE	FALSE	FALSE	FALSE	FALSE	TRUE	NA	NA	NA	NA	NA	NA	NA	NA	NA	KEGG_DORSO_VENTRAL_AXIS_FORMATION, KEGG_RENAL_CELL_CARCINOMA, KEGG_PATHWAYS_IN_CANCER, HALLMARK_KRAS_SIGNALING_UP, HALLMARK_ALLOGRAFT_REJECTION, HALLMARK_HYPOXIA, BIOCARTA_ETS_PATHWAY, BIOCARTA_KERATINOCYTE_PATHWAY	TRUE	FALSE	FALSE	monocyte count,ankylosing spondylitis, psoriasis, ulcerative colitis, Crohn's disease, sclerosing cholangitis,celiac disease,mosquito bite reaction itch intensity measurement,mosquito bite reaction size measurement,lymphocyte count,lymphocyte percentage of leukocytes,myeloid white cell count,intraocular pressure measurement,ulcerative colitis,inflammatory bowel disease,systemic lupus erythematosu…
B	RPS3	2.57073e-16	7.19289e-12	0.659848	0.975	0.879	0.096	Rps3	NA	ENSMUSG00000030744	NA	ENSCAFG00000005402	GO:0003735, GO:0006412, GO:0005840, GO:0016020, GO:0005739, GO:0005634, GO:0003677, GO:0005737, GO:0003723, GO:0005743, GO:0006915, GO:0005856, GO:0045739, GO:0006281, GO:0006974, GO:0016829, GO:0007049, GO:0003684, GO:0015935, GO:0022627, GO:0006417, GO:0003906, GO:0140078, GO:0005730, GO:0051301, GO:0005819, GO:0032357, GO:0008534, GO:0031334, GO:0051092, GO:2001235	structural constituent of ribosome, translation, ribosome, membrane, mitochondrion, nucleus, DNA binding, cytoplasm, RNA binding, mitochondrial inner membrane, apoptotic process, cytoskeleton, positive regulation of DNA repair, DNA repair, cellular response to DNA damage stimulus, lyase activity, cell cycle, damaged DNA binding, small ribosomal subunit, cytosolic small ribosomal subunit, regulati…	molecular_function, biological_process, cellular_component	ribosomal protein S3 [Source:VGNC Symbol;Acc:VGNC:45736]	NA	NA	NA	NA	NA	NA	Rps3	ribosomal protein S3 [Source:MGI Symbol;Acc:MGI:1350917]	GO:0016020, GO:0003677, GO:0005634, GO:0005829, GO:0005737, GO:0003735, GO:0006412, GO:0005840, GO:0003723, GO:0005886, GO:0005856, GO:0005783, GO:0014069, GO:0006281, GO:0006974, GO:0005739, GO:0005743, GO:0005515, GO:0006259, GO:0010628, GO:0000977, GO:0005730, GO:0031397, GO:0007049, GO:0051301, GO:0015935, GO:0006915, GO:0042981, GO:0044877, GO:0006979, GO:0016829, GO:0008134, GO:0030425, GO:…	membrane, DNA binding, nucleus, cytosol, cytoplasm, structural constituent of ribosome, translation, ribosome, RNA binding, plasma membrane, cytoskeleton, endoplasmic reticulum, postsynaptic density, DNA repair, cellular response to DNA damage stimulus, mitochondrion, mitochondrial inner membrane, protein binding, DNA metabolic process, positive regulation of gene expression, RNA polymerase II re…	cellular_component, molecular_function, biological_process	GO:0005622, GO:0003674, GO:0006950, GO:0007010, GO:0005634, GO:0043226, GO:0007155, GO:0008092, GO:0007049, GO:0007059, GO:0005737, GO:0005730, GO:0005739, GO:0008134, GO:0008283, GO:0016829, GO:0019843, GO:0019899, GO:0022607, GO:0005886, GO:0005840, GO:0032991, GO:0005856, GO:0005829, GO:0005783, GO:0003723, GO:0003729, GO:0003735, GO:0005198, GO:0004518, GO:0006464, GO:0007165, GO:0008150, GO:…	intracellular, molecular_function, response to stress, cytoskeleton organization, nucleus, organelle, cell adhesion, cytoskeletal protein binding, cell cycle, chromosome segregation, cytoplasm, nucleolus, mitochondrion, transcription factor binding, cell proliferation, lyase activity, rRNA binding, enzyme binding, cellular component assembly, plasma membrane, ribosome, protein-containing complex,…	TRUE	FALSE	FALSE	FALSE	TRUE	TRUE	NA	NA	NA	NA	NA	NA	NA	NA	NA	NA	NA	NA	NA	NA
B	ENSCAFG00000037735	3.19179e-16	8.93063e-12	0.565286	0.994	0.778	0.216	NA	NA	NA	NA	NA	NA	NA	NA	NA	NA	NA	NA	NA	NA	NA	NA	NA	NA	NA	NA	NA	NA	NA	NA	NA	NA	NA	NA	NA	NA	NA	NA	NA	NA	NA	NA	NA	NA	NA	NA	NA	NA
B	TSC22D3	4.62209e-16	1.29326e-11	1.68081	0.767	0.481	0.286	Tsc22d3	TSC22D3	ENSMUSG00000031431	ENSG00000157514	ENSCAFG00000029920	GO:0003700, GO:0006355, GO:0006970, GO:0070236, GO:0005634	DNA-binding transcription factor activity, regulation of transcription, DNA-templated, response to osmotic stress, negative regulation of activation-induced cell death of T cells, nucleus	molecular_function, biological_process, cellular_component	TSC22 domain family member 3 [Source:VGNC Symbol;Acc:VGNC:54608]	TSC22 domain family member 3 [Source:HGNC Symbol;Acc:HGNC:3051]	GO:0006355, GO:0003700, GO:0005634, GO:0005737, GO:0006357, GO:0000981, GO:0005829, GO:0034220, GO:0006970, GO:0070236	regulation of transcription, DNA-templated, DNA-binding transcription factor activity, nucleus, cytoplasm, regulation of transcription by RNA polymerase II, RNA polymerase II-specific, cytosol, ion transmembrane transport, response to osmotic stress, negative regulation of activation-induced cell death of T cells	biological_process, molecular_function, cellular_component	GO:0003700, GO:0003674, GO:0009058, GO:0008150, GO:0034641, GO:0005623, GO:0005575, GO:0005622, GO:0005634, GO:0055085, GO:0006810, GO:0005829, GO:0043226, GO:0005737, GO:0002376, GO:0042592, GO:0008219, GO:0006950	DNA-binding transcription factor activity, molecular_function, biosynthetic process, biological_process, cellular nitrogen compound metabolic process, cell, cellular_component, intracellular, nucleus, transmembrane transport, transport, cytosol, organelle, cytoplasm, immune system process, homeostatic process, cell death, response to stress	Tsc22d3	TSC22 domain family, member 3 [Source:MGI Symbol;Acc:MGI:1196284]	, GO:0003700, GO:0006355, GO:0005634, GO:0005737, GO:0006970, GO:0070236	, DNA-binding transcription factor activity, regulation of transcription, DNA-templated, nucleus, cytoplasm, response to osmotic stress, negative regulation of activation-induced cell death of T cells	, molecular_function, biological_process, cellular_component	GO:0005634, GO:0005575, GO:0002376, GO:0008150, GO:0042592, GO:0003674, GO:0003700, GO:0005622, GO:0005623, GO:0008219, GO:0006950, GO:0009058, GO:0034641, GO:0043226, GO:0005737	nucleus, cellular_component, immune system process, biological_process, homeostatic process, molecular_function, DNA-binding transcription factor activity, intracellular, cell, cell death, response to stress, biosynthetic process, cellular nitrogen compound metabolic process, organelle, cytoplasm	TRUE	FALSE	FALSE	FALSE	FALSE	TRUE	NA	NA	NA	NA	NA	NA	NA	NA	NA	NA	NA	NA	NA	NA
B	CYBB	2.27177e-15	6.35641e-11	1.26736	0.252	0.076	0.176	Cybb	CYBB	ENSMUSG00000015340	ENSG00000165168	ENSCAFG00000013933	GO:0016020, GO:0016021, GO:0055114, GO:0016491, GO:0009055, GO:0016175, GO:0020037, GO:0046982, GO:0050660, GO:0006801, GO:0006954, GO:0022900, GO:0042554, GO:0045087, GO:0045730, GO:0050665, GO:0005737, GO:0005886, GO:0005887, GO:0043020, GO:0045335	membrane, integral component of membrane, oxidation-reduction process, oxidoreductase activity, electron transfer activity, superoxide-generating NADPH oxidase activity, heme binding, protein heterodimerization activity, flavin adenine dinucleotide binding, superoxide metabolic process, inflammatory response, electron transport chain, superoxide anion generation, innate immune response, respirato…	cellular_component, biological_process, molecular_function	cytochrome b-245 beta chain [Source:VGNC Symbol;Acc:VGNC:50285]	cytochrome b-245 beta chain [Source:HGNC Symbol;Acc:HGNC:2578]	GO:0016020, GO:0016021, GO:0046872, GO:0034220, GO:0016491, GO:0055114, GO:0005244, GO:0006811, GO:0034765, GO:0005886, GO:0006954, GO:0022900, GO:0045087, GO:0005887, GO:0005515, GO:0016175, GO:0006801, GO:0007584, GO:0042493, GO:0042535, GO:0045766, GO:0050665, GO:0071276, GO:0071361, GO:0071456, GO:0097411, GO:1904044, GO:1904845, GO:1990776, GO:0005635, GO:0005737, GO:0005783, GO:0005791, GO:…	membrane, integral component of membrane, metal ion binding, ion transmembrane transport, oxidoreductase activity, oxidation-reduction process, voltage-gated ion channel activity, ion transport, regulation of ion transmembrane transport, plasma membrane, inflammatory response, electron transport chain, innate immune response, integral component of plasma membrane, protein binding, superoxide-gene…	cellular_component, molecular_function, biological_process	GO:0032991, GO:0055085, GO:0031410, GO:0051186, GO:0043167, GO:0016491, GO:0009058, GO:0007165, GO:0008150, GO:0048646, GO:0048856, GO:0006950, GO:0002376, GO:0003674, GO:0005886, GO:0006091, GO:0005794, GO:0016192, GO:0006810, GO:0005783, GO:0043226, GO:0005635, GO:0005737, GO:0005622, GO:0005575, GO:0005623, GO:0022857, GO:0005634	protein-containing complex, transmembrane transport, cytoplasmic vesicle, cofactor metabolic process, ion binding, oxidoreductase activity, biosynthetic process, signal transduction, biological_process, anatomical structure formation involved in morphogenesis, anatomical structure development, response to stress, immune system process, molecular_function, plasma membrane, generation of precursor …	Cybb	cytochrome b-245, beta polypeptide [Source:MGI Symbol;Acc:MGI:88574]	GO:0016020, GO:0016021, GO:0046872, GO:0005886, GO:0005794, GO:0048471, GO:0005737, GO:0006811, GO:0046982, GO:0055114, GO:0016491, GO:0005244, GO:0034765, GO:0005783, GO:0043025, GO:0022900, GO:0005887, GO:0005515, GO:0034220, GO:0045087, GO:0005739, GO:0042493, GO:0030425, GO:0045730, GO:0006954, GO:0005635, GO:0006801, GO:0050660, GO:0050665, GO:0042554, GO:0043020, GO:0005791, GO:0009055, GO:…	membrane, integral component of membrane, metal ion binding, plasma membrane, Golgi apparatus, perinuclear region of cytoplasm, cytoplasm, ion transport, protein heterodimerization activity, oxidation-reduction process, oxidoreductase activity, voltage-gated ion channel activity, regulation of ion transmembrane transport, endoplasmic reticulum, neuronal cell body, electron transport chain, integr…	cellular_component, molecular_function, biological_process	GO:0016491, GO:0009058, GO:0005737, GO:0005739, GO:0005635, GO:0043226, GO:0006091, GO:0006810, GO:0005794, GO:0005783, GO:0005886, GO:0022857, GO:0007165, GO:0002376, GO:0005575, GO:0032991, GO:0055085, GO:0051186, GO:0043167, GO:0031410, GO:0003674, GO:0005634, GO:0005623, GO:0005622, GO:0048646, GO:0048856, GO:0006950, GO:0008150	oxidoreductase activity, biosynthetic process, cytoplasm, mitochondrion, nuclear envelope, organelle, generation of precursor metabolites and energy, transport, Golgi apparatus, endoplasmic reticulum, plasma membrane, transmembrane transporter activity, signal transduction, immune system process, cellular_component, protein-containing complex, transmembrane transport, cofactor metabolic process, …	TRUE	FALSE	FALSE	FALSE	TRUE	TRUE	NA	NA	NA	NA	NA	NA	NA	NA	NA	KEGG_LEUKOCYTE_TRANSENDOTHELIAL_MIGRATION, HALLMARK_INFLAMMATORY_RESPONSE, REACTOME_LATENT_INFECTION_OF_HOMO_SAPIENS_WITH_MYCOBACTERIUM_TUBERCULOSIS, REACTOME_ANTIGEN_PROCESSING_CROSS_PRESENTATION, REACTOME_CLASS_I_MHC_MEDIATED_ANTIGEN_PROCESSING_PRESENTATION, REACTOME_ADAPTIVE_IMMUNE_SYSTEM, REACTOME_IMMUNE_SYSTEM	FALSE	FALSE	FALSE	NA
B	ENSCAFG00000033183	2.68929e-15	7.52462e-11	1.88773	0.258	0.082	0.176	NA	NA	NA	NA	NA	NA	NA	NA	NA	NA	NA	NA	NA	NA	NA	NA	NA	NA	NA	NA	NA	NA	NA	NA	NA	NA	NA	NA	NA	NA	NA	NA	NA	NA	NA	NA	NA	NA	NA	NA	NA	NA
B	BCAS4	8.61862e-15	2.41149e-10	2.23982	0.264	0.092	0.172	NA	BCAS4	NA	ENSG00000124243	ENSCAFG00000023887	GO:0031083	BLOC-1 complex	cellular_component	breast carcinoma amplified sequence 4 [Source:NCBI gene;Acc:611448]	breast carcinoma amplified sequence 4 [Source:HGNC Symbol;Acc:HGNC:14367]	GO:0005737, GO:0031083	cytoplasm, BLOC-1 complex	cellular_component	GO:0005737, GO:0005829, GO:0005575, GO:0005622, GO:0005623, GO:0032991	cytoplasm, cytosol, cellular_component, intracellular, cell, protein-containing complex	NA	NA	NA	NA	NA	NA	NA	FALSE	FALSE	FALSE	FALSE	FALSE	FALSE	NA	NA	NA	NA	NA	NA	NA	NA	NA	NA	NA	NA	NA	breast carcinoma
B	RPLP0	9.78865e-15	2.73886e-10	0.460065	0.994	0.966	0.028	NA	NA	NA	NA	ENSCAFG00000010227	GO:0005840, GO:0022625, GO:0003735, GO:0000027, GO:0042254, GO:0002181, GO:0070180	ribosome, cytosolic large ribosomal subunit, structural constituent of ribosome, ribosomal large subunit assembly, ribosome biogenesis, cytoplasmic translation, large ribosomal subunit rRNA binding	cellular_component, molecular_function, biological_process	ribosomal protein lateral stalk subunit P0 [Source:NCBI gene;Acc:609159]	NA	NA	NA	NA	NA	NA	NA	NA	NA	NA	NA	NA	NA	FALSE	FALSE	FALSE	FALSE	FALSE	FALSE	NA	NA	NA	NA	NA	NA	NA	NA	NA	NA	NA	NA	NA	NA
B	RPS11	2.60716e-14	7.29482e-10	0.509632	0.963	0.915	0.048	NA	NA	NA	NA	ENSCAFG00000003631	GO:0003735, GO:0006412, GO:0005840, GO:0022627	structural constituent of ribosome, translation, ribosome, cytosolic small ribosomal subunit	molecular_function, biological_process, cellular_component	ribosomal protein S11 [Source:VGNC Symbol;Acc:VGNC:53968]	NA	NA	NA	NA	NA	NA	NA	NA	NA	NA	NA	NA	NA	FALSE	FALSE	FALSE	FALSE	FALSE	FALSE	NA	NA	NA	NA	NA	NA	NA	NA	NA	NA	NA	NA	NA	NA
B	CD82	2.74049e-14	7.6679e-10	2.01318	0.374	0.169	0.205	Cd82	CD82	ENSMUSG00000027215	ENSG00000085117	ENSCAFG00000009441	GO:0016020, GO:0016021, GO:0005887, GO:0007166	membrane, integral component of membrane, integral component of plasma membrane, cell surface receptor signaling pathway	cellular_component, biological_process	CD82 molecule [Source:VGNC Symbol;Acc:VGNC:38976]	CD82 molecule [Source:HGNC Symbol;Acc:HGNC:6210]	GO:0016020, GO:0016021, GO:0005515, GO:0007166, GO:0005887, GO:0070062, GO:0005886	membrane, integral component of membrane, protein binding, cell surface receptor signaling pathway, integral component of plasma membrane, extracellular exosome, plasma membrane	cellular_component, molecular_function, biological_process	GO:0005575, GO:0005623, GO:0005615, GO:0005576, GO:0043226, GO:0007165, GO:0008150, GO:0003674, GO:0005886	cellular_component, cell, extracellular space, extracellular region, organelle, signal transduction, biological_process, molecular_function, plasma membrane	Cd82	CD82 antigen [Source:MGI Symbol;Acc:MGI:104651]	GO:0016020, GO:0016021	membrane, integral component of membrane	cellular_component	GO:0005575	cellular_component	FALSE	FALSE	FALSE	FALSE	FALSE	FALSE	NA	NA	NA	NA	NA	NA	NA	NA	NA	KEGG_P53_SIGNALING_PATHWAY, HALLMARK_INFLAMMATORY_RESPONSE, HALLMARK_P53_PATHWAY	TRUE	FALSE	FALSE	hematological measurement,red blood cell distribution width,DNA methylation
B	ENSCAFG00000031952	4.07648e-14	1.1406e-09	0.64362	0.926	0.842	0.084	NA	NA	NA	NA	NA	NA	NA	NA	NA	NA	NA	NA	NA	NA	NA	NA	NA	NA	NA	NA	NA	NA	NA	NA	NA	NA	NA	NA	NA	NA	NA	NA	NA	NA	NA	NA	NA	NA	NA	NA	NA	NA
B	DNASE2	4.94959e-14	1.38489e-09	1.70757	0.344	0.141	0.203	Dnase2a	DNASE2	ENSMUSG00000003812	ENSG00000105612	ENSCAFG00000017115	GO:0006259, GO:0004531, GO:0000737, GO:0006308, GO:0030218, GO:0050776, GO:0006309	DNA metabolic process, deoxyribonuclease II activity, DNA catabolic process, endonucleolytic, erythrocyte differentiation, regulation of immune response, apoptotic DNA fragmentation	biological_process, molecular_function	deoxyribonuclease 2, lysosomal [Source:VGNC Symbol;Acc:VGNC:40026]	deoxyribonuclease 2, lysosomal [Source:HGNC Symbol;Acc:HGNC:2960]	GO:0016787, GO:0006259, GO:0006915, GO:0004519, GO:0007275, GO:0004518, GO:0004520, GO:0004531, GO:0000737, GO:0006308, GO:0030218, GO:0050776, GO:0005764, GO:0070062, GO:0003677, GO:0006309	hydrolase activity, DNA metabolic process, apoptotic process, endonuclease activity, multicellular organism development, nuclease activity, endodeoxyribonuclease activity, deoxyribonuclease II activity, DNA catabolic process, endonucleolytic, erythrocyte differentiation, regulation of immune response, lysosome, extracellular exosome, DNA binding, apoptotic DNA fragmentation	molecular_function, biological_process, cellular_component	GO:0003674, GO:0005773, GO:0043226, GO:0005575, GO:0005622, GO:0005623, GO:0005737, GO:0002376, GO:0042592, GO:0048856, GO:0006259, GO:0008150, GO:0009056, GO:0034641, GO:0034655, GO:0005764, GO:0008219, GO:0003677, GO:0004518, GO:0005615, GO:0005576, GO:0030154	molecular_function, vacuole, organelle, cellular_component, intracellular, cell, cytoplasm, immune system process, homeostatic process, anatomical structure development, DNA metabolic process, biological_process, catabolic process, cellular nitrogen compound metabolic process, nucleobase-containing compound catabolic process, lysosome, cell death, DNA binding, nuclease activity, extracellular spa…	Dnase2a	deoxyribonuclease II alpha [Source:MGI Symbol;Acc:MGI:1329019]	GO:0016787, GO:0007275, GO:0004518, GO:0050776, GO:0005764, GO:0006915, GO:0004519, GO:0030218, GO:0004531, GO:0006259, GO:0006308, GO:0004520, GO:0000737	hydrolase activity, multicellular organism development, nuclease activity, regulation of immune response, lysosome, apoptotic process, endonuclease activity, erythrocyte differentiation, deoxyribonuclease II activity, DNA metabolic process, DNA catabolic process, endodeoxyribonuclease activity, endonucleolytic	molecular_function, biological_process, cellular_component	GO:0008219, GO:0042592, GO:0048856, GO:0003674, GO:0004518, GO:0005764, GO:0002376, GO:0005575, GO:0005622, GO:0005623, GO:0006259, GO:0008150, GO:0009056, GO:0034641, GO:0034655, GO:0005737, GO:0005773, GO:0043226, GO:0030154	cell death, homeostatic process, anatomical structure development, molecular_function, nuclease activity, lysosome, immune system process, cellular_component, intracellular, cell, DNA metabolic process, biological_process, catabolic process, cellular nitrogen compound metabolic process, nucleobase-containing compound catabolic process, cytoplasm, vacuole, organelle, cell differentiation	TRUE	FALSE	FALSE	FALSE	TRUE	FALSE	NA	NA	NA	NA	NA	NA	NA	NA	NA	KEGG_LYSOSOME, REACTOME_LYSOSOME_VESICLE_BIOGENESIS, REACTOME_TRANS_GOLGI_NETWORK_VESICLE_BUDDING, REACTOME_MEMBRANE_TRAFFICKING	FALSE	FALSE	FALSE	reticulocyte count
B	RPS2	7.26066e-14	2.03153e-09	1.13568	0.583	0.366	0.217	NA	NA	NA	NA	NA	NA	NA	NA	NA	NA	NA	NA	NA	NA	NA	NA	NA	NA	NA	NA	NA	NA	NA	NA	NA	NA	NA	NA	NA	NA	NA	NA	NA	NA	NA	NA	NA	NA	NA	NA	NA	NA
B	GPSM3	7.5342e-14	2.10807e-09	1.92514	0.252	0.085	0.167	Gpsm3	GPSM3	ENSMUSG00000034786	ENSG00000213654	ENSCAFG00000000790	GO:0030695, GO:0050790, GO:0005886, GO:0005515, GO:0002690, GO:0050729, GO:1900017	GTPase regulator activity, regulation of catalytic activity, plasma membrane, protein binding, positive regulation of leukocyte chemotaxis, positive regulation of inflammatory response, positive regulation of cytokine production involved in inflammatory response	molecular_function, biological_process, cellular_component	G protein signaling modulator 3 [Source:VGNC Symbol;Acc:VGNC:41459]	G protein signaling modulator 3 [Source:HGNC Symbol;Acc:HGNC:13945]	GO:0030695, GO:0050790, , GO:0005737, GO:0005515, GO:0002690, GO:0050729, GO:1900017, GO:0005886, GO:0003674, GO:0008150, GO:0005575, GO:0006955	GTPase regulator activity, regulation of catalytic activity, , cytoplasm, protein binding, positive regulation of leukocyte chemotaxis, positive regulation of inflammatory response, positive regulation of cytokine production involved in inflammatory response, plasma membrane, molecular_function, biological_process, cellular_component, immune response	molecular_function, biological_process, , cellular_component	GO:0008150, GO:0030234, GO:0003674, GO:0005622, GO:0005575, GO:0005623, GO:0006950, GO:0040011, GO:0048870, GO:0002376, GO:0005737, GO:0005886	biological_process, enzyme regulator activity, molecular_function, intracellular, cellular_component, cell, response to stress, locomotion, cell motility, immune system process, cytoplasm, plasma membrane	Gpsm3	G-protein signalling modulator 3 (AGS3-like, C. elegans) [Source:MGI Symbol;Acc:MGI:2146785]	GO:0005737, GO:0005886, GO:1900017, GO:0050790, GO:0030695, GO:0050729, GO:0002690	cytoplasm, plasma membrane, positive regulation of cytokine production involved in inflammatory response, regulation of catalytic activity, GTPase regulator activity, positive regulation of inflammatory response, positive regulation of leukocyte chemotaxis	cellular_component, biological_process, molecular_function	GO:0002376, GO:0006950, GO:0040011, GO:0048870, GO:0030234, GO:0005623, GO:0008150, GO:0005886, GO:0005575, GO:0003674, GO:0005622, GO:0005737	immune system process, response to stress, locomotion, cell motility, enzyme regulator activity, cell, biological_process, plasma membrane, cellular_component, molecular_function, intracellular, cytoplasm	TRUE	FALSE	FALSE	FALSE	FALSE	FALSE	NA	NA	NA	NA	NA	NA	NA	NA	NA	NA	NA	NA	NA	cerebrospinal fluid biomarker measurement,Sarcoidosis,susceptibility to scarlet fever measurement
B	ENSCAFG00000014958	1.1201e-13	3.13403e-09	0.634281	0.933	0.817	0.116	NA	NA	NA	NA	NA	NA	NA	NA	NA	NA	NA	NA	NA	NA	NA	NA	NA	NA	NA	NA	NA	NA	NA	NA	NA	NA	NA	NA	NA	NA	NA	NA	NA	NA	NA	NA	NA	NA	NA	NA	NA	NA
B	MEF2C	1.42046e-13	3.97446e-09	1.45139	0.411	0.187	0.224	Mef2c	MEF2C	ENSMUSG00000005583	ENSG00000081189	ENSCAFG00000008302	GO:0005634, GO:0003677, GO:0046983, GO:0010629, GO:0045893, GO:0010628, GO:0043524, GO:0001649, GO:0045944, GO:0035690, GO:0000977, GO:0000981, GO:0044212, GO:0001568, GO:0001947, GO:0001958, GO:0001974, GO:0002062, GO:0002634, GO:0003138, GO:0003139, GO:0003151, GO:0003185, GO:0003211, GO:0007507, GO:0007519, GO:0007521, GO:0010694, GO:0014033, GO:0030318, GO:0030501, GO:0035051, GO:0045666, GO:…	nucleus, DNA binding, protein dimerization activity, negative regulation of gene expression, positive regulation of transcription, DNA-templated, positive regulation of gene expression, negative regulation of neuron apoptotic process, osteoblast differentiation, positive regulation of transcription by RNA polymerase II, cellular response to drug, RNA polymerase II regulatory region sequence-speci…	cellular_component, molecular_function, biological_process	myocyte enhancer factor 2C [Source:VGNC Symbol;Acc:VGNC:43144]	myocyte enhancer factor 2C [Source:HGNC Symbol;Acc:HGNC:6996]	GO:0043537, GO:1905563, GO:1904706, GO:1904753, GO:0045944, GO:0044212, GO:0005634, GO:0005737, GO:0043231, GO:0005654, GO:0046983, GO:0003677, GO:0005515, GO:0006915, GO:0007275, GO:0030154, GO:0000977, GO:0045893, GO:0001228, GO:0098794, GO:0007399, GO:0000790, GO:0000978, GO:0000981, GO:0048666, GO:0071222, GO:0010628, GO:0007507, GO:0032991, GO:0042826, GO:0030501, GO:0043524, GO:0010629, GO:…	negative regulation of blood vessel endothelial cell migration, negative regulation of vascular endothelial cell proliferation, negative regulation of vascular smooth muscle cell proliferation, negative regulation of vascular associated smooth muscle cell migration, positive regulation of transcription by RNA polymerase II, transcription regulatory region DNA binding, nucleus, cytoplasm, intracel…	biological_process, molecular_function, cellular_component	GO:0008150, GO:0009058, GO:0034641, GO:0005575, GO:0005622, GO:0005623, GO:0005634, GO:0005694, GO:0043226, GO:0000228, GO:0006464, GO:0007165, GO:0002376, GO:0042592, GO:0040011, GO:0048870, GO:0006950, GO:0003700, GO:0003677, GO:0003674, GO:0048856, GO:0030154, GO:0000902, GO:0048646, GO:0008283, GO:0009790, GO:0005737, GO:0005829, GO:0005654, GO:0006810, GO:0008219, GO:0055085, GO:0040007, GO:…	biological_process, biosynthetic process, cellular nitrogen compound metabolic process, cellular_component, intracellular, cell, nucleus, chromosome, organelle, nuclear chromosome, cellular protein modification process, signal transduction, immune system process, homeostatic process, locomotion, cell motility, response to stress, DNA-binding transcription factor activity, DNA binding, molecular_f…	Mef2c	myocyte enhancer factor 2C [Source:MGI Symbol;Acc:MGI:99458]	GO:0003677, GO:0005634, GO:0005654, GO:0032991, GO:0005515, GO:0005737, GO:0046982, GO:0007275, GO:0045944, GO:0003682, GO:0043231, GO:0006366, GO:0046983, GO:0010628, GO:0045893, GO:0001228, GO:0035914, GO:0000977, GO:0030154, GO:0098794, GO:0000122, GO:0016607, GO:0006915, GO:0060021, GO:0000165, GO:0007507, GO:0043565, GO:0003700, GO:0007399, GO:0000981, GO:0002062, GO:0006355, GO:0045652, GO:…	DNA binding, nucleus, nucleoplasm, protein-containing complex, protein binding, cytoplasm, protein heterodimerization activity, multicellular organism development, positive regulation of transcription by RNA polymerase II, chromatin binding, intracellular membrane-bounded organelle, transcription by RNA polymerase II, protein dimerization activity, positive regulation of gene expression, positive…	molecular_function, cellular_component, biological_process	GO:0006464, GO:0007165, GO:0008150, GO:0009058, GO:0034641, GO:0005634, GO:0005575, GO:0005623, GO:0005622, GO:0043226, GO:0005737, GO:0005654, GO:0030154, GO:0003674, GO:0000902, GO:0048856, GO:0005829, GO:0050877, GO:0007267, GO:0007010, GO:0022607, GO:0006810, GO:0008219, GO:0043473, GO:0040007, GO:0032991, GO:0048646, GO:0019899, GO:0055085, GO:0008134, GO:0003677, GO:0003700, GO:0008283, GO:…	cellular protein modification process, signal transduction, biological_process, biosynthetic process, cellular nitrogen compound metabolic process, nucleus, cellular_component, cell, intracellular, organelle, cytoplasm, nucleoplasm, cell differentiation, molecular_function, cell morphogenesis, anatomical structure development, cytosol, nervous system process, cell-cell signaling, cytoskeleton org…	TRUE	FALSE	FALSE	FALSE	FALSE	TRUE	NA	NA	NA	NA	NA	NA	NA	NA	NA	KEGG_MAPK_SIGNALING_PATHWAY, HALLMARK_MYOGENESIS, BIOCARTA_ALK_PATHWAY, BIOCARTA_CARM_ER_PATHWAY, BIOCARTA_HDAC_PATHWAY, BIOCARTA_MAPK_PATHWAY, BIOCARTA_NFAT_PATHWAY, BIOCARTA_P38MAPK_PATHWAY, BIOCARTA_PGC1A_PATHWAY, BIOCARTA_ERK5_PATHWAY, BIOCARTA_AT1R_PATHWAY, REACTOME_ERK_MAPK_TARGETS, REACTOME_NUCLEAR_EVENTS_KINASE_AND_TRANSCRIPTION_FACTOR_ACTIVATION, REACTOME_MYOGENESIS, REACTOME_MAPK_TARGET…	TRUE	FALSE	FALSE	erythrocyte count,intelligence, self reported educational attainment,attention deficit hyperactivity disorder,depressive symptom measurement,response to hydrochlorothiazide, triglyceride measurement,bone density,self reported educational attainment,vascular endothelial growth factor measurement,mean platelet volume,platelet count,facial height measurement,platelet crit,platelet component distribu…
B	RPL31	3.30178e-13	9.23837e-09	0.537601	0.994	0.932	0.062	NA	NA	NA	NA	ENSCAFG00000002215	GO:0003735, GO:0006412, GO:0005840, GO:0022625, GO:0002181	structural constituent of ribosome, translation, ribosome, cytosolic large ribosomal subunit, cytoplasmic translation	molecular_function, biological_process, cellular_component	ribosomal protein L31 [Source:NCBI gene;Acc:609530]	NA	NA	NA	NA	NA	NA	NA	NA	NA	NA	NA	NA	NA	FALSE	FALSE	FALSE	FALSE	FALSE	FALSE	NA	NA	NA	NA	NA	NA	NA	NA	NA	NA	NA	NA	NA	NA
B	FBXO6	1.34751e-12	3.77033e-08	1.51084	0.448	0.234	0.214	Fbxo6	FBXO6	ENSMUSG00000055401	ENSG00000116663	ENSCAFG00000029614	GO:0016567, GO:0030246, GO:0061630, GO:0006516, GO:0030433, GO:0031146, GO:0005737, GO:0019005, GO:0044322	protein ubiquitination, carbohydrate binding, ubiquitin protein ligase activity, glycoprotein catabolic process, ubiquitin-dependent ERAD pathway, SCF-dependent proteasomal ubiquitin-dependent protein catabolic process, cytoplasm, SCF ubiquitin ligase complex, endoplasmic reticulum quality control compartment	biological_process, molecular_function, cellular_component	F-box protein 6 [Source:VGNC Symbol;Acc:VGNC:40788]	F-box protein 6 [Source:HGNC Symbol;Acc:HGNC:13585]	GO:0005737, GO:0016567, GO:0005515, GO:0006281, GO:0006974, GO:0006986, GO:0005829, GO:0043687, GO:0030433, GO:0000077, GO:0004842, GO:0000209, GO:0006508, GO:0019005, GO:0031146, GO:0030246, GO:0061630, GO:0006516, GO:0044322	cytoplasm, protein ubiquitination, protein binding, DNA repair, cellular response to DNA damage stimulus, response to unfolded protein, cytosol, post-translational protein modification, ubiquitin-dependent ERAD pathway, DNA damage checkpoint, ubiquitin-protein transferase activity, protein polyubiquitination, proteolysis, SCF ubiquitin ligase complex, SCF-dependent proteasomal ubiquitin-dependent…	cellular_component, biological_process, molecular_function	GO:0043226, GO:0005783, GO:0005829, GO:0005737, GO:0006259, GO:0034641, GO:0009056, GO:0006464, GO:0005575, GO:0005622, GO:0005623, GO:0032991, GO:0007049, GO:0008150, GO:0006950, GO:0003674	organelle, endoplasmic reticulum, cytosol, cytoplasm, DNA metabolic process, cellular nitrogen compound metabolic process, catabolic process, cellular protein modification process, cellular_component, intracellular, cell, protein-containing complex, cell cycle, biological_process, response to stress, molecular_function	Fbxo6	F-box protein 6 [Source:MGI Symbol;Acc:MGI:1354743]	GO:0005515, GO:0005737, GO:0006281, GO:0006974, GO:0016567, GO:0030246, GO:0004842, GO:0061630, GO:0006986, GO:0031146, GO:0030433, GO:0019005, GO:0006516, GO:0097466, GO:0044322	protein binding, cytoplasm, DNA repair, cellular response to DNA damage stimulus, protein ubiquitination, carbohydrate binding, ubiquitin-protein transferase activity, ubiquitin protein ligase activity, response to unfolded protein, SCF-dependent proteasomal ubiquitin-dependent protein catabolic process, ubiquitin-dependent ERAD pathway, SCF ubiquitin ligase complex, glycoprotein catabolic proces…	molecular_function, cellular_component, biological_process	GO:0003674, GO:0009056, GO:0006464, GO:0005737, GO:0005575, GO:0005622, GO:0005623, GO:0032991, GO:0034641, GO:0006259, GO:0006950, GO:0008150, GO:0005783, GO:0043226	molecular_function, catabolic process, cellular protein modification process, cytoplasm, cellular_component, intracellular, cell, protein-containing complex, cellular nitrogen compound metabolic process, DNA metabolic process, response to stress, biological_process, endoplasmic reticulum, organelle	FALSE	FALSE	FALSE	FALSE	FALSE	TRUE	NA	NA	NA	NA	NA	NA	NA	NA	NA	HALLMARK_CHOLESTEROL_HOMEOSTASIS, REACTOME_ASSOCIATION_OF_TRIC_CCT_WITH_TARGET_PROTEINS_DURING_BIOSYNTHESIS, REACTOME_PROTEIN_FOLDING, REACTOME_ANTIGEN_PROCESSING_UBIQUITINATION_PROTEASOME_DEGRADATION, REACTOME_CLASS_I_MHC_MEDIATED_ANTIGEN_PROCESSING_PRESENTATION, REACTOME_METABOLISM_OF_PROTEINS, REACTOME_ADAPTIVE_IMMUNE_SYSTEM, REACTOME_IMMUNE_SYSTEM	FALSE	FALSE	FALSE	NA
B	C27H12orf57	1.41906e-12	3.97052e-08	1.07326	0.785	0.561	0.224	Grcc10	C12orf57	ENSMUSG00000072772	ENSG00000111678	ENSCAFG00000014477	GO:0009791, GO:0014819, GO:0021540, GO:0021678, GO:0036343, GO:0048593, GO:0050890, GO:0005737, GO:0016607	post-embryonic development, regulation of skeletal muscle contraction, corpus callosum morphogenesis, third ventricle development, psychomotor behavior, camera-type eye morphogenesis, cognition, cytoplasm, nuclear speck	biological_process, cellular_component	chromosome 27 C12orf57 homolog [Source:VGNC Symbol;Acc:VGNC:49231]	chromosome 12 open reading frame 57 [Source:HGNC Symbol;Acc:HGNC:29521]	, GO:0005737, GO:0016607, GO:0003674, GO:0050890, GO:0009791, GO:0014819, GO:0021540, GO:0021678, GO:0036343, GO:0048593	, cytoplasm, nuclear speck, molecular_function, cognition, post-embryonic development, regulation of skeletal muscle contraction, corpus callosum morphogenesis, third ventricle development, psychomotor behavior, camera-type eye morphogenesis	, cellular_component, molecular_function, biological_process	GO:0050877, GO:0003674, GO:0000902, GO:0008150, GO:0048856, GO:0030154, GO:0005634, GO:0005623, GO:0005575, GO:0005622, GO:0043226, GO:0005654, GO:0005737	nervous system process, molecular_function, cell morphogenesis, biological_process, anatomical structure development, cell differentiation, nucleus, cell, cellular_component, intracellular, organelle, nucleoplasm, cytoplasm	Grcc10	gene rich cluster, C10 gene [Source:MGI Symbol;Acc:MGI:1315201]	, GO:0003674, GO:0005737, GO:0048593, GO:0016607, GO:0009791, GO:0021540, GO:0050890, GO:0014819, GO:0021678, GO:0036343	, molecular_function, cytoplasm, camera-type eye morphogenesis, nuclear speck, post-embryonic development, corpus callosum morphogenesis, cognition, regulation of skeletal muscle contraction, third ventricle development, psychomotor behavior	, molecular_function, cellular_component, biological_process	GO:0005575, GO:0050877, GO:0043226, GO:0005654, GO:0005737, GO:0005622, GO:0005623, GO:0005634, GO:0048856, GO:0030154, GO:0000902, GO:0008150, GO:0003674	cellular_component, nervous system process, organelle, nucleoplasm, cytoplasm, intracellular, cell, nucleus, anatomical structure development, cell differentiation, cell morphogenesis, biological_process, molecular_function	FALSE	FALSE	FALSE	FALSE	FALSE	FALSE	NA	NA	NA	NA	NA	NA	NA	NA	NA	NA	NA	NA	NA	NA
B	EIF3E	5.32013e-12	1.48857e-07	0.965872	0.632	0.402	0.23	Eif3e	EIF3E	ENSMUSG00000022336	ENSG00000104408	ENSCAFG00000000702	GO:0006412, GO:0005634, GO:0005737, GO:0003743, GO:0001732, GO:0002183, GO:0006413, GO:0005852, GO:0016282, GO:0033290, GO:0047485, GO:0000184, GO:0045727, GO:1902416, GO:0005829, GO:0016604, GO:0016605, GO:0071540	translation, nucleus, cytoplasm, translation initiation factor activity, formation of cytoplasmic translation initiation complex, cytoplasmic translational initiation, translational initiation, eukaryotic translation initiation factor 3 complex, eukaryotic 43S preinitiation complex, eukaryotic 48S preinitiation complex, protein N-terminus binding, nuclear-transcribed mRNA catabolic process, nonse…	biological_process, cellular_component, molecular_function	eukaryotic translation initiation factor 3 subunit E [Source:VGNC Symbol;Acc:VGNC:40271]	eukaryotic translation initiation factor 3 subunit E [Source:HGNC Symbol;Acc:HGNC:3277]	, GO:0005737, GO:0003743, GO:0005852, GO:0005829, GO:0016604, GO:0006413, GO:0003723, GO:0005634, GO:0016020, GO:0001732, GO:0002183, GO:0006412, GO:0016282, GO:0033290, GO:0005515, GO:0005654, GO:0045296, GO:0070062, GO:0071540, GO:0047485, GO:0000785, GO:0016605, GO:0000184, GO:0045727, GO:1902416, GO:0006446, GO:0045947	, cytoplasm, translation initiation factor activity, eukaryotic translation initiation factor 3 complex, cytosol, nuclear body, translational initiation, RNA binding, nucleus, membrane, formation of cytoplasmic translation initiation complex, cytoplasmic translational initiation, translation, eukaryotic 43S preinitiation complex, eukaryotic 48S preinitiation complex, protein binding, nucleoplasm,…	, cellular_component, molecular_function, biological_process	GO:0043226, GO:0005737, GO:0005654, GO:0034641, GO:0006412, GO:0008150, GO:0009058, GO:0032991, GO:0005829, GO:0005622, GO:0005575, GO:0003723, GO:0008135, GO:0003674, GO:0005634, GO:0005623, GO:0022607, GO:0022618, GO:0065003, GO:0009056, GO:0034655, GO:0005694, GO:0005615, GO:0005576	organelle, cytoplasm, nucleoplasm, cellular nitrogen compound metabolic process, translation, biological_process, biosynthetic process, protein-containing complex, cytosol, intracellular, cellular_component, RNA binding, translation factor activity, molecular_function, nucleus, cell, cellular component assembly, ribonucleoprotein complex assembly, protein-containing complex assembly, catabolic pr…	Eif3e	eukaryotic translation initiation factor 3, subunit E [Source:MGI Symbol;Acc:MGI:99257]	GO:0005634, GO:0016604, GO:0005829, GO:0005737, GO:0006412, GO:0003743, GO:0006413, GO:0005852, GO:0016605, GO:0047485, GO:0000184, GO:0045727, GO:1902416, GO:0001732, GO:0002183, GO:0016282, GO:0033290, GO:0071540	nucleus, nuclear body, cytosol, cytoplasm, translation, translation initiation factor activity, translational initiation, eukaryotic translation initiation factor 3 complex, PML body, protein N-terminus binding, nuclear-transcribed mRNA catabolic process, nonsense-mediated decay, positive regulation of translation, positive regulation of mRNA binding, formation of cytoplasmic translation initiati…	cellular_component, biological_process, molecular_function	GO:0003723, GO:0008135, GO:0003674, GO:0005623, GO:0005622, GO:0043226, GO:0005634, GO:0032991, GO:0005829, GO:0006412, GO:0009058, GO:0022607, GO:0022618, GO:0065003, GO:0005575, GO:0008150, GO:0009056, GO:0034641, GO:0034655, GO:0005654, GO:0005737	RNA binding, translation factor activity, molecular_function, cell, intracellular, organelle, nucleus, protein-containing complex, cytosol, translation, biosynthetic process, cellular component assembly, ribonucleoprotein complex assembly, protein-containing complex assembly, cellular_component, biological_process, catabolic process, cellular nitrogen compound metabolic process, nucleobase-contai…	FALSE	FALSE	FALSE	FALSE	FALSE	FALSE	Yes	yes		colorectal			TSG, fusion		TRUE	REACTOME_FORMATION_OF_THE_TERNARY_COMPLEX_AND_SUBSEQUENTLY_THE_43S_COMPLEX, REACTOME_ACTIVATION_OF_THE_MRNA_UPON_BINDING_OF_THE_CAP_BINDING_COMPLEX_AND_EIFS_AND_SUBSEQUENT_BINDING_TO_43S, REACTOME_3_UTR_MEDIATED_TRANSLATIONAL_REGULATION, REACTOME_TRANSLATION, REACTOME_METABOLISM_OF_PROTEINS	FALSE	FALSE	FALSE	Dupuytren Contracture,androgenetic alopecia,facial morphology measurement,susceptibility to scarlet fever measurement,blood protein measurement,heel bone mineral density,FEV/FEC ratio,Alopecia,balding measurement
B	EIF3K	7.67069e-12	2.14626e-07	0.711332	0.865	0.702	0.163	Eif3k	EIF3K	ENSMUSG00000053565	ENSG00000178982	ENSCAFG00000005866	GO:0006412, GO:0005634, GO:0005737, GO:0003723, GO:0003743, GO:0001732, GO:0002183, GO:0006413, GO:0005852, GO:0016282, GO:0033290, GO:0043022, GO:0006446, GO:0005829	translation, nucleus, cytoplasm, RNA binding, translation initiation factor activity, formation of cytoplasmic translation initiation complex, cytoplasmic translational initiation, translational initiation, eukaryotic translation initiation factor 3 complex, eukaryotic 43S preinitiation complex, eukaryotic 48S preinitiation complex, ribosome binding, regulation of translational initiation, cytosol	biological_process, cellular_component, molecular_function	eukaryotic translation initiation factor 3 subunit K [Source:VGNC Symbol;Acc:VGNC:40277]	eukaryotic translation initiation factor 3 subunit K [Source:HGNC Symbol;Acc:HGNC:24656]	GO:0005737, GO:0003743, GO:0006412, GO:0006413, GO:0005852, GO:0005829, GO:0043022, GO:0006446, GO:0003723, GO:0005634, GO:0016020, GO:0001732, GO:0002183, GO:0016282, GO:0033290, GO:0005515	cytoplasm, translation initiation factor activity, translation, translational initiation, eukaryotic translation initiation factor 3 complex, cytosol, ribosome binding, regulation of translational initiation, RNA binding, nucleus, membrane, formation of cytoplasmic translation initiation complex, cytoplasmic translational initiation, eukaryotic 43S preinitiation complex, eukaryotic 48S preinitiat…	cellular_component, molecular_function, biological_process	GO:0034641, GO:0006412, GO:0008150, GO:0009058, GO:0005737, GO:0005829, GO:0032991, GO:0003674, GO:0003723, GO:0008135, GO:0005575, GO:0005622, GO:0005623, GO:0022607, GO:0022618, GO:0065003, GO:0043226, GO:0005634	cellular nitrogen compound metabolic process, translation, biological_process, biosynthetic process, cytoplasm, cytosol, protein-containing complex, molecular_function, RNA binding, translation factor activity, cellular_component, intracellular, cell, cellular component assembly, ribonucleoprotein complex assembly, protein-containing complex assembly, organelle, nucleus	Eif3k	eukaryotic translation initiation factor 3, subunit K [Source:MGI Symbol;Acc:MGI:1921080]	GO:0005634, GO:0005829, GO:0005737, GO:0003723, GO:0006412, GO:0043022, GO:0003743, GO:0006413, GO:0005852, GO:0006446, GO:0001732, GO:0002183, GO:0016282, GO:0033290	nucleus, cytosol, cytoplasm, RNA binding, translation, ribosome binding, translation initiation factor activity, translational initiation, eukaryotic translation initiation factor 3 complex, regulation of translational initiation, formation of cytoplasmic translation initiation complex, cytoplasmic translational initiation, eukaryotic 43S preinitiation complex, eukaryotic 48S preinitiation complex	cellular_component, molecular_function, biological_process	GO:0003674, GO:0003723, GO:0008135, GO:0005622, GO:0043226, GO:0005737, GO:0006412, GO:0008150, GO:0009058, GO:0022607, GO:0022618, GO:0034641, GO:0065003, GO:0005623, GO:0005634, GO:0005575, GO:0005829, GO:0032991	molecular_function, RNA binding, translation factor activity, intracellular, organelle, cytoplasm, translation, biological_process, biosynthetic process, cellular component assembly, ribonucleoprotein complex assembly, cellular nitrogen compound metabolic process, protein-containing complex assembly, cell, nucleus, cellular_component, cytosol, protein-containing complex	FALSE	FALSE	FALSE	FALSE	FALSE	FALSE	NA	NA	NA	NA	NA	NA	NA	NA	NA	REACTOME_FORMATION_OF_THE_TERNARY_COMPLEX_AND_SUBSEQUENTLY_THE_43S_COMPLEX, REACTOME_ACTIVATION_OF_THE_MRNA_UPON_BINDING_OF_THE_CAP_BINDING_COMPLEX_AND_EIFS_AND_SUBSEQUENT_BINDING_TO_43S, REACTOME_3_UTR_MEDIATED_TRANSLATIONAL_REGULATION, REACTOME_TRANSLATION, REACTOME_METABOLISM_OF_PROTEINS	FALSE	FALSE	FALSE	NA
B	JCHAIN	9.62412e-12	2.69283e-07	1.53037	0.38	0.187	0.193	Jchain	JCHAIN	ENSMUSG00000067149	ENSG00000132465	ENSCAFG00000028568	GO:0034987, GO:0003697, GO:0019862, GO:0030674, GO:0031210, GO:0042803, GO:0042834, GO:0002250, GO:0003094, GO:0019731, GO:0032461, GO:0045087, GO:0060267, GO:0005615, GO:0071748, GO:0071750, GO:0071751, GO:0071752, GO:0071756	immunoglobulin receptor binding, single-stranded DNA binding, IgA binding, protein binding, bridging, phosphatidylcholine binding, protein homodimerization activity, peptidoglycan binding, adaptive immune response, glomerular filtration, antibacterial humoral response, positive regulation of protein oligomerization, innate immune response, positive regulation of respiratory burst, extracellular s…	molecular_function, biological_process, cellular_component	joining chain of multimeric IgA and IgM [Source:VGNC Symbol;Acc:VGNC:42184]	joining chain of multimeric IgA and IgM [Source:HGNC Symbol;Acc:HGNC:5713]	GO:0042803, GO:0005576, GO:0006955, GO:0005615, GO:0045087, GO:0003823, GO:0002250, GO:0006898, GO:0050900, GO:0034987, GO:0031210, GO:0070062, GO:0001895, GO:0072562, GO:0019731, GO:0032461, GO:0003697, GO:0042834, GO:0019862, GO:0030674, GO:0003094, GO:0060267, GO:0071748, GO:0071750, GO:0071751, GO:0071752, GO:0071756	protein homodimerization activity, extracellular region, immune response, extracellular space, innate immune response, antigen binding, adaptive immune response, receptor-mediated endocytosis, leukocyte migration, immunoglobulin receptor binding, phosphatidylcholine binding, extracellular exosome, retina homeostasis, blood microparticle, antibacterial humoral response, positive regulation of prot…	molecular_function, cellular_component, biological_process	GO:0005576, GO:0005615, GO:0003677, GO:0008289, GO:0043167, GO:0005575, GO:0002376, GO:0003674, GO:0008150, GO:0042592, GO:0006810, GO:0006950, GO:0016192, GO:0022607, GO:0032991, GO:0030674, GO:0065003, GO:0043226, GO:0048870, GO:0040011	extracellular region, extracellular space, DNA binding, lipid binding, ion binding, cellular_component, immune system process, molecular_function, biological_process, homeostatic process, transport, response to stress, vesicle-mediated transport, cellular component assembly, protein-containing complex, protein binding, bridging, protein-containing complex assembly, organelle, cell motility, locom…	Jchain	immunoglobulin joining chain [Source:MGI Symbol;Acc:MGI:96493]	, GO:0005615, GO:0003823, GO:0042803, GO:0005576, GO:0003697, GO:0019731, GO:0045087, GO:0042834, GO:0032461, GO:0034987, GO:0003094, GO:0002250, GO:0031210, GO:0006959, GO:0060267, GO:0019862, GO:0030674, GO:0071748, GO:0071750, GO:0071751, GO:0071752, GO:0071756	, extracellular space, antigen binding, protein homodimerization activity, extracellular region, single-stranded DNA binding, antibacterial humoral response, innate immune response, peptidoglycan binding, positive regulation of protein oligomerization, immunoglobulin receptor binding, glomerular filtration, adaptive immune response, phosphatidylcholine binding, humoral immune response, positive r…	, cellular_component, molecular_function, biological_process	GO:0003674, GO:0030674, GO:0065003, GO:0002376, GO:0008150, GO:0005575, GO:0008289, GO:0043167, GO:0003677, GO:0005576, GO:0005615, GO:0022607, GO:0032991, GO:0006950	molecular_function, protein binding, bridging, protein-containing complex assembly, immune system process, biological_process, cellular_component, lipid binding, ion binding, DNA binding, extracellular region, extracellular space, cellular component assembly, protein-containing complex, response to stress	TRUE	FALSE	FALSE	FALSE	FALSE	FALSE	NA	NA	NA	NA	NA	NA	NA	NA	NA	NA	NA	NA	NA	NA
B	SMC6	9.6936e-12	2.71227e-07	2.02042	0.258	0.097	0.161	Smc6	SMC6	ENSMUSG00000020608	ENSG00000163029	ENSCAFG00000003729	GO:0000166, GO:0005524, GO:0005634, GO:0006281, GO:0031625, GO:0000722, GO:0000724, GO:0006310, GO:0006974, GO:0051984, GO:0090398, GO:0000781, GO:0000803, GO:0005654, GO:0005694, GO:0016605, GO:0030915, GO:0035061, GO:0035861	nucleotide binding, ATP binding, nucleus, DNA repair, ubiquitin protein ligase binding, telomere maintenance via recombination, double-strand break repair via homologous recombination, DNA recombination, cellular response to DNA damage stimulus, positive regulation of chromosome segregation, cellular senescence, chromosome, telomeric region, sex chromosome, nucleoplasm, PML body, Smc5-Smc6 comple…	molecular_function, cellular_component, biological_process	structural maintenance of chromosomes 6 [Source:VGNC Symbol;Acc:VGNC:46547]	structural maintenance of chromosomes 6 [Source:HGNC Symbol;Acc:HGNC:20466]	GO:0005634, GO:0016607, GO:0000166, GO:0005524, GO:0005654, GO:0005694, GO:0006281, GO:0005515, GO:0006310, GO:0006974, GO:0000724, GO:0030915, GO:0000781, GO:0000803, GO:0035861, GO:0031625, GO:0016605, GO:0090398, GO:0005622, GO:0051984, GO:0035061, GO:0000722	nucleus, nuclear speck, nucleotide binding, ATP binding, nucleoplasm, chromosome, DNA repair, protein binding, DNA recombination, cellular response to DNA damage stimulus, double-strand break repair via homologous recombination, Smc5-Smc6 complex, telomeric region, sex chromosome, site of double-strand break, ubiquitin protein ligase binding, PML body, cellular senescence, intracellular, positive…	cellular_component, molecular_function, biological_process	GO:0007568, GO:0007059, GO:0032991, GO:0019899, GO:0005654, GO:0005634, GO:0043167, GO:0003674, GO:0005575, GO:0005622, GO:0005623, GO:0005694, GO:0043226, GO:0006259, GO:0008150, GO:0034641, GO:0042592, GO:0051276, GO:0006950	aging, chromosome segregation, protein-containing complex, enzyme binding, nucleoplasm, nucleus, ion binding, molecular_function, cellular_component, intracellular, cell, chromosome, organelle, DNA metabolic process, biological_process, cellular nitrogen compound metabolic process, homeostatic process, chromosome organization, response to stress	Smc6	structural maintenance of chromosomes 6 [Source:MGI Symbol;Acc:MGI:1914491]	GO:0005634, GO:0005654, GO:0000166, GO:0005524, GO:0005694, GO:0006281, GO:0006974, GO:0016607, GO:0000724, GO:0030915, GO:0006310, GO:0035861, GO:0000781, GO:0031625, GO:0016605, GO:0051984, GO:0090398, GO:0000722, GO:0035061, GO:0000803	nucleus, nucleoplasm, nucleotide binding, ATP binding, chromosome, DNA repair, cellular response to DNA damage stimulus, nuclear speck, double-strand break repair via homologous recombination, Smc5-Smc6 complex, DNA recombination, site of double-strand break, telomeric region, ubiquitin protein ligase binding, PML body, positive regulation of chromosome segregation, cellular senescence, telomere …	cellular_component, molecular_function, biological_process	GO:0007059, GO:0007568, GO:0003674, GO:0043167, GO:0005654, GO:0006259, GO:0008150, GO:0034641, GO:0042592, GO:0051276, GO:0006950, GO:0005575, GO:0005622, GO:0005623, GO:0005694, GO:0043226, GO:0019899, GO:0005634, GO:0032991	chromosome segregation, aging, molecular_function, ion binding, nucleoplasm, DNA metabolic process, biological_process, cellular nitrogen compound metabolic process, homeostatic process, chromosome organization, response to stress, cellular_component, intracellular, cell, chromosome, organelle, enzyme binding, nucleus, protein-containing complex	FALSE	FALSE	FALSE	FALSE	FALSE	FALSE	NA	NA	NA	NA	NA	NA	NA	NA	NA	HALLMARK_E2F_TARGETS	FALSE	FALSE	FALSE	total cholesterol measurement
[truncated: 5,766 more rows]
[truncated: 16 more columns]

## Sheet: ST5
cluster	gene	p_val	avg_log2FC	pct.1	pct.2	p_val_adj	mm_symbol	HGNC.symbol	mm_ensembl_gene_id	hs_ensembl_gene_id	canfam_ensembl_gene_id	canfam_go_id	canfam_GO.term.name	canfam_GO.domain	canfam_desc	hs_desc	hs_go_id	hs_GO.term.name	hs_GO.domain	hs_goslim_acc	hs_goslim_desc	mgi_symbol	mm_description	mm_go_id	mm_GO.term.name	mm_GO.domain	mm_goslim_acc	mm_goslim_desc	GO_term_immune	GO_term_pancrea	GO_term_cellkilling	GO_term_developmental	GO_term_metabolic	GO_term_cancer	COSMIC_Hallmark	COSMIC_Somatic	COSMIC_Germline	COSMIC_Tumour.Types.Somatic.	COSMIC_Tumour.Types.Germline.	COSMIC_Cancer.Syndrome	COSMIC_Role.in.Cancer	COSMIC_Other.Syndrome	COSMIC	GSEA_Pathway	GSEA_term_Cancer	GSEA_term_Diabetes	GSEA_term_PANCREAS_BETA_CELLS	GWAS_TRAIT_ALL	GWAS_term_ALL
[truncated: 1,983 more rows]
[truncated: 17 more columns]

## Sheet: ST6
gene	p_val	avg_log2FC	pct.1	pct.2	p_val_adj	mm_symbol	HGNC.symbol	mm_ensembl_gene_id	hs_ensembl_gene_id	canfam_ensembl_gene_id	canfam_go_id	canfam_GO.term.name	canfam_GO.domain	canfam_desc	hs_desc	hs_go_id	hs_GO.term.name	hs_GO.domain	hs_goslim_acc	hs_goslim_desc	mgi_symbol	mm_description	mm_go_id	mm_GO.term.name	mm_GO.domain	mm_goslim_acc	mm_goslim_desc	GO_term_behavior	GO_term_diab	GO_term_gastr	GO_term_immune	GO_term_lipid	GO_term_pancrea	GO_term_pigmen	GO_term_thyroid	GO_term_aging	GO_term_cellkilling	GO_term_developmental	GO_term_metabolic	GO_term_reproduction	GO_term_cancer	GO_term_brain	GO_term_fat	GO_term_musclecirculatory	GO_term_addison	GO_term_cardiac	GO_term_heartvalve	COSMIC_Hallmark	COSMIC_Somatic
[truncated: 7,894 more rows]
[truncated: 58 more columns]

## Sheet: ST7
pathway	category	subcategory	ID		GeneRatio	BgRatio	pvalue	p.adjust	qvalue	geneID	Count
MAPK signaling pathway	Environmental Information Processing	Signal transduction	cfa04010		81/1233	292/9014	1.01289e-10	3.38305e-08	2.19637e-08	STK3/RAF1/IRAK1/DDIT3/FGFR3/TP53/PPP3CA/KIT/PDGFA/MAP2K2/GNA12/MAP3K5/CACNA1H/GADD45A/PGF/IKBKB/CACNA1G/KRAS/IGF2/PDGFRB/CACNA2D3/PRKACA/TGFBR1/MAPK8IP3/AKT1/CACNG5/NFKB1/FAS/HRAS/TRAF6/MAPK9/PTPRR/RAPGEF2/IGF1R/CHUK/NLK/GADD45G/TAB2/TAOK1/DUSP16/ATF2/DUSP5/MAPK1/RPS6KA2/CRKL/FGF7/NF1/MAP4K4/SRF/CACNA2D1/VEGFA/DUSP6/PPP3CC/MAP3K4/CSF1/MAPK8IP2/CACNA1B/NR4A1/MAP4K3/FOS/JUN/MAP3K2/PDGFD/MAP3K21/MAP…	81
mTOR signaling pathway	Environmental Information Processing	Signal transduction	cfa04150		45/1233	162/9014	1.48605e-06	0.00024817	0.000161119	ATP6V1D/RAF1/SGK1/WDR24/RRAGB/SKP2/MAP2K2/SESN2/ULK2/WNT5A/IKBKB/LPIN1/DEPTOR/KRAS/SLC3A2/CAB39/DDIT4/AKT1/RRAGD/HRAS/ULK1/IGF1R/CHUK/CLIP1/GSK3B/RPS6KB1/MAPK1/RPS6KA2/FNIP1/LRP5/DVL1/FNIP2/DVL3/FZD4/SLC7A5/STRADB/RICTOR/FZD10/MAP2K1/FZD9/SOS2/BRAF/TSC1/PIK3CB/WDR59	45
Axon guidance	Organismal Systems	Development and regeneration	cfa04360		48/1233	185/9014	5.49374e-06	0.000611636	0.000397091	PAK5/RAF1/PARD6A/PPP3CA/NCK1/WNT5A/ABLIM1/SEMA3E/KRAS/CAMK2D/PLXNB3/GNAI2/HRAS/SRGAP3/PLXNA2/UNC5B/PLXNA1/SEMA4C/NFATC2/GSK3B/ARHGEF12/ABL1/SEMA4F/SEMA3C/ROBO1/MAPK1/PARD3/NEO1/ROBO2/EFNB3/EPHA7/SLIT3/PPP3CC/DPYSL5/ROCK2/SEMA6A/NCK2/RYK/SSH2/BMPR1B/PTCH1/EPHA5/BMPR2/RRAS/PIK3CB/PAK2/SEMA6D/NFATC4	48
Colorectal cancer	Human Diseases	Cancer: specific types	cfa05210		28/1233	88/9014	9.05679e-06	0.000756242	0.000490973	RAF1/TP53/RALB/MAP2K2/GADD45A/KRAS/TGFBR1/AKT1/POLK/HRAS/MAPK9/BCL2L11/MSH3/AXIN1/GADD45G/GSK3B/RPS6KB1/SMAD2/BCL2/MAPK1/AXIN2/CDKN1A/FOS/JUN/MAP2K1/SOS2/BRAF/PIK3CB	28
Polycomb repressive complex	Genetic Information Processing	Chromosome	cfa03083		27/1233	85/9014	1.3497e-05	0.000901602	0.000585345	SFMBT1/MGA/PHC2/RBBP7/EP300/YY1/L3MBTL4/KDM2A/SUZ12/TEX10/JARID2/E2F6/BCORL1/CREBBP/MTF2/AEBP2/HCFC1/CBX4/LCOR/USP7/L3MBTL1/SFMBT2/OGT/ASXL2/ASXL1/BCOR/MBD6	27
T cell receptor signaling pathway	Organismal Systems	Immune system	cfa04660		34/1233	120/9014	1.76826e-05	0.000984333	0.000639056	PAK5/PPP2R5D/RAF1/DLG1/PPP3CA/PPP2R2C/MAP2K2/NCK1/IKBKB/KRAS/PPP2CB/AKT1/NFKB1/PPP2R5E/HRAS/MAPK9/CHUK/NFATC2/GSK3B/CARD11/MAPK1/PPP3CC/NCK2/FOS/JUN/RASGRP1/MAP2K1/CBLB/SOS2/MAP3K8/PTPRC/PIK3CB/PAK2/MAP3K7	34
[truncated: 328 more rows]

## Sheet: ST8
cluster	gene	p_val	p_val_adj	avg_log2FC	pct.1 (Patient 2)	pct.2 (Patient 1)	Patient1_Delta	Patient2_Delta
[truncated: 639 more rows]

[truncated: 6 more sheets: ST9, ST10, ST11, ST12, ST13, ST14]
